# Supplementary material for: Increased expression of the thyroid hormone nuclear receptor TRα1 characterizes intestinal tumors with high Wnt activity
Source: Oncotarget. 2018 Jul 24;9(57):30979–96. doi: 10.18632/oncotarget.25741 (PMC6089551; doi:10.18632/oncotarget.25741)
Supplement: Supplementary file 2 [file oncotarget-09-30979-s002.xlsx]

## Sheet: Total
Table S2. Differentially expressed genes between vil-TRa1/Apc and Apc adenocarcinomas. Total genes.
Adenocarcinomas vil-TRa1/Apc vs Apc		Common list Anova_T-test p<0.01 FC>2
ProbeName	Regulation	Corrected p-value	Fold change	Gene Symbol
A_52_P70796	up	0.009746668	627.18054	Cxcr5
A_55_P1971729	up	0.004574632	332.4677	Cr2
A_55_P2082929	up	0.007626552	279.1039	H2-Ob
A_55_P2168223	up	0.0038877805	233.39041	Aicda
A_52_P244956	up	0.005177981	225.08458	Aicda
A_55_P1971724	up	0.007630052	169.8382	Cr2
A_55_P2076916	up	0.0007925698	140.93959	A230065H16Rik
A_51_P375862	up	0.0031877244	135.58641	Srpk3
A_52_P1391	up	0.0039813933	132.95149	H2-DMb2
A_55_P2138281	up	0.00006187001	129.14969	LOC100047014
A_52_P277104	up	0.0032176843	117.64836	Bank1
A_51_P349213	up	0.0030900002	114.97985	Fcrl1
A_55_P2288825	up	0.0015712818	112.490265	Fcamr
A_55_P2142430	up	0.0026039653	112.279724	Bank1
A_55_P2046064	up	0.00016818798	108.97891	Il22ra2
A_52_P550173	up	0.003475201	93.06836	Slamf1
A_55_P2382105	up	0.0036826134	92.808334	BC035044
A_52_P390944	up	0.004259981	84.643585	Chst3
A_55_P2133370	up	0.005544362	84.474976	Gm4610
A_51_P449325	up	0.0063472977	76.51038	H2-Oa
A_55_P2036357	up	0.0011117969	75.62353	Pyhin1
A_55_P2036627	up	0.002725762	72.1302	E430029J22Rik
A_55_P2361652	up	0.008214526	70.589226	C230085N15Rik
A_66_P108910	up	0.000049865383	67.04942
A_55_P2034875	up	0.0060642287	66.82683	Siglecg
A_55_P2047639	up	0.00021187314	57.370266	Cubn
A_51_P107315	up	0.0004773688	56.500786	Slc5a8
A_66_P130916	up	0.0040181526	54.13818	H2-Ob
A_66_P121117	up	0.0050921235	53.803604	Serpina1d
A_55_P2176185	up	0.0063090078	53.42077	Pcdh15
A_55_P2144526	up	0.008279368	51.643692	Fam65b
A_51_P305052	up	0.0046744454	50.870754	Siglecg
A_55_P2033110	up	0.003886523	50.55176	Crisp3
A_55_P1990623	up	0.00064724573	50.157818	Grm6
A_55_P2275969	up	0.00360271	49.723392	9630023C09Rik
A_55_P2067752	up	0.0074112047	49.424625	Psg26
A_55_P2067707	up	0.000018282528	46.212612	Mep1a
A_55_P2044554	up	0.002812516	45.368114
A_55_P2046709	up	0.003913171	44.290577	Gm8893
A_66_P112596	up	0.0073104906	44.118145	Gm9564
A_55_P2165414	up	0.00452454	43.333885	Serpina1a
A_55_P2010301	up	0.0037539343	43.2726	Serpina1c
A_55_P2010298	up	0.0035224562	42.73375	Serpina1d
A_55_P1994769	up	0.0007183289	42.347385	Gpr174
A_55_P2010312	up	0.002191653	42.343452	Serpina1a
A_55_P2043200	up	0.007733564	41.28434	LOC635905
A_51_P115462	up	0.0038808538	41.187042	Speer6-ps1
A_55_P1962756	up	0.0017373875	40.08257	Ttll2
A_55_P2113857	up	0.0053034546	38.300686	Serpina1e
A_51_P394847	up	0.008017027	37.982513	Gm11346
A_65_P05274	up	0.004907955	36.104282	Arhgap15
A_55_P2073825	up	0.0011648282	35.888878	Ocm
A_55_P1980308	up	0.0037648617	35.732914	Stap1
A_55_P2074241	up	0.0042215697	35.70059	LOC100044149
A_55_P1985950	up	0.00005622169	35.475338	Xpnpep2
A_55_P2374337	up	0.00946527	35.40935	A130071D04Rik
A_55_P2117345	up	0.00090832816	33.93491	Fcer2a
A_51_P446395	up	0.0013729269	33.547024	Csn2
A_55_P2332731	up	0.00046726497	32.849094	D130062J21Rik
A_51_P259975	up	0.0000046724554	32.818645	Aspa
A_55_P2113703	up	0.004861568	32.81811	Spib
A_55_P2259896	up	0.0004838585	32.300507	A130009E19Rik
A_51_P211260	up	0.0013114593	32.0874	Dscaml1
A_55_P2039230	up	0.0064938455	31.744741	LOC100047175
A_51_P199135	up	0.0008415205	31.352242	Cd83
A_55_P2307496	up	0.0012291727	31.227797	LOC620306
A_55_P2176175	up	0.0010523528	30.601736	Pcdh15
A_51_P253263	up	0.008794099	30.369846	Zfp831
A_55_P2091427	up	0.00007706336	30.12116	4930428E23Rik
A_51_P157953	up	0.000019525989	29.868368	6330407J23Rik
A_51_P135517	up	0.0036890442	29.341724	Coch
A_55_P2042606	up	0.000053770924	28.886204
A_55_P2079269	up	0.004490409	28.748127	LOC100046475
A_51_P126067	up	0.008835272	28.14199	Cd2
A_55_P2177741	up	0.000021856924	27.900387	Gm7166
A_52_P258617	up	0.0013745477	27.590202	Cd180
A_55_P2133978	up	0.00009911234	27.122133	Slc38a8
A_55_P2340950	up	0.0015813234	27.034416	AY512938
A_55_P2040170	up	0.00056248676	26.89902	Pmp22
A_66_P128761	up	0.0016773164	26.533253	E430029J22Rik
A_55_P1956687	up	0.000037974703	25.674425	Rab37
A_55_P1972989	up	0.0016475117	25.333513	LOC639316
A_55_P2118124	up	0.00090839947	24.830982
A_55_P2118570	up	0.00257994	24.742487	Cd37
A_51_P171936	up	0.00079194666	24.367653	A630033H20Rik
A_51_P229664	up	0.0033589494	24.333754	Cd27
A_55_P2119239	up	0.000015612857	24.28902	Gm2018
A_55_P2312124	up	0.0019119139	24.147852	A530028O18
A_55_P2355676	up	0.0000006287211	23.927944	4933431I19Rik
A_55_P1954940	up	0.00022538603	23.771536	Gm4203
A_55_P2040168	up	0.0015233888	23.579428	Pmp22
A_55_P2180415	up	0.0065959017	23.30954	Cd72
A_66_P102110	up	0.0008538188	22.72111	LOC100045717
A_55_P1958818	up	0.005686154	22.45896	LOC100041824
A_66_P120987	up	0.0008199025	22.41783	Cd79a
A_55_P2004746	up	0.0006618324	22.390053	Xkrx
A_66_P112113	up	0.0052264035	22.125761
A_66_P135471	up	0.00012871248	22.125	Gm4759
A_55_P1961270	up	0.005929988	22.113823	Cd72
A_51_P202050	up	0.005482353	22.044329	Dtx1
A_55_P2137073	up	0.0016567616	22.039185
A_55_P2472735	up	0.003372022	21.960762	A530032D15Rik
A_51_P247359	up	0.008384022	21.775911	Ptprcap
A_55_P1985960	up	0.0025609415	21.717726	Speer1-ps1
A_55_P2107447	up	0.000052115553	21.430834	Rab37
A_55_P2082090	up	0.0000149245625	21.293682	LOC631028
A_55_P1960626	up	0.000035337263	21.26323	Satb2
A_55_P2415387	up	0.0032242527	21.187016	Lrriq4
A_55_P1956370	up	0.002022452	21.071722	Bach2
A_55_P2039359	up	0.004919152	20.742603	Tnfsf11
A_55_P2039622	up	0.000052860392	20.578585	Clec4a2
A_55_P2120060	up	0.0000016564883	20.36964	Dab1
A_51_P335460	up	0.0000042134116	20.33438	Scin
A_55_P2028853	up	0.002118719	19.665838	Gapt
A_52_P15405	up	0.0028373143	19.604355	Blk
A_51_P500090	up	0.00045596398	19.560137	Klra7
A_51_P325501	up	0.006612431	19.381065	Crip3
A_55_P2370250	up	0.00008209743	19.035492	Syn3
A_51_P419246	up	0.0006117081	18.937689	5830416P10Rik
A_55_P2006852	up	0.000005502884	18.865301	Dgkb
A_66_P114768	up	0.00030266788	18.78407	Bach2
A_52_P423814	up	0.00018097923	18.706648	Cox8b
A_55_P2023612	up	0.0042260126	18.5276	Ikzf1
A_52_P168575	up	0.00046484798	18.410786	Fam169b
A_52_P229943	up	0.0012422635	18.400372	Ostb
A_55_P2003221	up	0.009648532	18.358469	Gimap3
A_52_P565847	up	0.000042256514	18.272688	AU018091
A_51_P324228	up	0.0041084345	18.261663	Satb1
A_55_P2000399	up	0.0025218844	18.258308	Rhox4a
A_55_P2154914	up	0.0063818796	18.221354	Acap1
A_55_P2039354	up	0.00012602823	17.635952	LOC100047464
A_51_P181286	up	0.003298871	17.553926	Cd69
A_55_P2043337	up	0.0033934359	17.419468	Colq
A_66_P124677	up	0.008222326	17.31332	Ipcef1
A_55_P2155620	up	0.005573594	17.230055	Mef2c
A_55_P2100585	up	0.000019861836	17.21626	Cass4
A_55_P2145606	up	0.0012191207	17.214054	Kmo
A_55_P2214959	up	0.000019070258	17.185408	D230017M19Rik
A_55_P2249556	up	0.003086389	16.92233	A630081D01Rik
A_52_P622850	up	0.0031873302	16.803392	Hes5
A_55_P1985189	up	0.0065053864	16.797451
A_55_P2327853	up	0.00012333966	16.739456	4931431B13Rik
A_55_P2293434	up	0.0063286955	16.605621	5830419E12Rik
A_55_P2158498	up	0.0018699145	16.498707	Btk
A_51_P253207	up	0.00006385267	16.457392	Osta
A_55_P1959784	up	0.0042830426	16.408041	Mef2b
A_55_P2025655	up	0.000003947394	16.39138	Gm7078
A_51_P173114	up	0.0019109586	16.370378	Cdhr1
A_55_P2350067	up	0.00006365154	16.320002	A530072M11Rik
A_65_P17218	up	0.0002220147	16.31992	Mndal
A_55_P2053823	up	0.0003198743	16.290442	Iqcf4
A_51_P182311	up	0.008138043	16.255045	Clec2i
A_52_P299832	up	0.007542101	16.201328	Plxnc1
A_55_P2089565	up	0.00006385267	16.176111	Tbx22
A_55_P2116385	up	0.004111605	16.171513	Gpr183
A_51_P163953	up	0.000010301953	16.113272	Nsg2
A_55_P2018836	up	0.000039136696	16.108715	Gm4440
A_55_P2093231	up	0.0003486377	15.988613	LOC674761
A_55_P2052380	up	0.00007129179	15.772807	Mpa2l
A_55_P2126394	up	0.001686051	15.627585	Pax5
A_55_P1987013	up	0.00011479854	15.499937
A_55_P2074085	up	0.008706498	15.459674	Gimap8
A_51_P172155	up	0.002865504	15.426716	Hal
A_55_P2140745	up	0.0053945715	15.389092	LOC235882
A_55_P2177726	up	0.000012596868	15.359756	Gm3344
A_55_P2082684	up	0.00038481125	15.297713	Krt12
A_55_P2058957	up	0.000026651665	14.910441	Syt1
A_55_P1976387	up	0.009423226	14.872312	Gimap4
A_66_P125177	up	0.003053491	14.719712	4931408C20Rik
A_55_P1999167	up	0.0022422427	14.668326	LOC546061
A_51_P339822	up	0.0042957277	14.607236	Arhgap4
A_55_P1975877	up	0.00015170994	14.601555	Bcl2l15
A_55_P2011410	up	0.00044758953	14.584362	Pdzk1
A_55_P2180854	up	0.000115276736	14.56908	Mrgprg
A_51_P405167	up	0.0000017900713	14.525696	Maf
A_55_P2010292	up	0.0014845731	14.49971	Serpina1e
A_51_P259029	up	0.0000010742383	14.44506	Dusp26
A_66_P120380	up	0.00008563047	14.362293	Apol10b
A_55_P2050944	up	0.000024366598	14.257057	Nmu
A_55_P2099110	up	0.002859944	14.150989	LOC100041746
A_51_P378210	up	0.00006830731	14.083255	Guca2a
A_55_P2077515	up	0.00040024437	14.07654	Gm2766
A_52_P578790	up	0.0029872132	13.999088	Dok3
A_51_P467110	up	0.000048661444	13.945099	Dpp4
A_55_P2058606	up	0.00024563484	13.779485	C130079G13Rik
A_51_P302167	up	0.000060390037	13.747895	Cobl
A_55_P1953819	up	0.0037233362	13.536632	Btk
A_51_P445562	up	0.0040494464	13.521833	Chst10
A_55_P2142321	up	0.000015243628	13.485432	Gm3957
A_55_P2361932	up	0.0010865041	13.454979	B230104C08Rik
A_55_P1979142	up	0.0029148187	13.447278	LOC100048689
A_66_P133153	up	0.0060123377	13.349314
A_55_P2072150	up	0.00002778159	13.317597	Vpreb2
A_55_P2079076	up	0.0007170188	13.255314	Cacna1i
A_55_P1965975	up	0.0027977836	13.249786	Kynu
A_55_P2099468	up	0.000042700303	13.247257	Gm4147
A_51_P343350	up	0.0003151681	13.114766	Amn
A_55_P2004551	up	0.00008493266	13.113613	Klra1
A_51_P283968	up	0.000509806	13.108838	Adamts18
A_55_P2003011	up	0.0000016564883	13.060358	LOC639944
A_66_P107583	up	0.00006660036	12.967201	Rhox3a
A_66_P107129	up	0.0037098872	12.940406	3300005D01Rik
A_55_P1975874	up	0.00029495292	12.865176	Bcl2l15
A_51_P150678	up	0.00009841024	12.818957	Tnfaip8l2
A_55_P2180904	up	0.000005886824	12.680202	Optc
A_55_P2161923	up	0.00023725747	12.6760025	Rabgap1
A_55_P2173672	up	0.0002362599	12.671818	Gm2597
A_66_P106836	up	0.002447116	12.584149	Kmo
A_55_P2021393	up	0.00036468968	12.494551	Vmn2r65
A_55_P2040549	up	0.00000494801	12.395554	Phox2b
A_55_P2139809	up	0.000052001713	12.341214	Fgf13
A_55_P2234084	up	0.00015828008	12.305333	AU022229
A_55_P2055127	up	0.000002563564	12.2942	Slc7a14
A_55_P2151388	up	0.00007270786	12.254807	Sostdc1
A_55_P2173438	up	0.0025966524	12.252576	Arhgap4
A_55_P2029436	up	0.00006874689	12.214789	LOC100043976
A_55_P2004511	up	0.00016581648	12.191093	Cd300lf
A_51_P227345	up	0.000008347461	12.190429	Dpep1
A_51_P253984	up	0.0000006493147	12.162551	Pcp4
A_55_P2050988	up	0.00003510448	12.130791	EG668249
A_51_P498631	up	0.00059572357	11.985729	Dfna5
A_55_P2074411	up	0.0016816303	11.923342	LOC100047294
A_55_P2053302	up	0.00042617676	11.916099
A_55_P1964596	up	0.0000066441194	11.85049	4932411N23Rik
A_55_P2403325	up	0.0030082928	11.790758	AI451458
A_66_P140103	up	0.0036479093	11.695627	Itga4
A_66_P125777	up	0.000036429617	11.620212	Slc43a2
A_66_P127161	up	0.0013577865	11.537493	Cyp2u1
A_55_P2027900	up	0.0010940064	11.529268	LOC100047443
A_55_P1995691	up	0.00002589844	11.43134	LOC635506
A_55_P1972973	up	0.0000022577592	11.429727	LOC100039025
A_51_P282144	up	0.00057551457	11.373994	Adam23
A_51_P326229	up	0.000399279	11.371666	Ddx25
A_55_P2091736	up	0.0027836843	11.33026	Rassf2
A_55_P2117623	up	0.0064183767	11.245502	Tnfrsf13c
A_52_P392216	up	0.000029990517	11.202361	Dab1
A_55_P1978258	up	0.00020769704	11.194705	LOC100044865
A_55_P2319730	up	0.00034395407	11.170102	4930414F18Rik
A_55_P2108221	up	0.0001679766	11.158499	Gm3438
A_52_P229981	up	0.00014299135	11.133774	Osta
A_55_P1994862	up	0.0011687775	11.121285	Ddx60
A_55_P2070331	up	0.0059375027	11.111185
A_51_P204103	up	0.0047923457	11.032908	Olfr1442
A_55_P2003813	up	0.00009842859	10.985425	Scn3b
A_52_P186937	up	0.0000010137588	10.9835825	Cmpk2
A_55_P1987291	up	0.0000033135934	10.951802	4833424O15Rik
A_55_P2183899	up	0.00026890024	10.8944025	Atg9b
A_51_P437135	up	0.0000010985791	10.886475	Dab1
A_55_P2065298	up	0.00014321775	10.869772	Olfr1500
A_55_P2094084	up	0.007015319	10.80014	Zfp318
A_55_P2072816	up	0.00005166524	10.758308	Cnksr2
A_55_P2181222	up	0.0012876145	10.570031	E430029J22Rik
A_51_P391955	up	0.007076126	10.489402	Dapl1
A_55_P2110086	up	0.004522434	10.480631
A_55_P2006385	up	0.000043672942	10.431012	Defb28
A_51_P483324	up	0.00019272706	10.324102	Ptpn22
A_51_P194658	up	0.00018711234	10.30722	Gk2
A_66_P135870	up	0.0001640286	10.262974	Nlrp9b
A_55_P2164090	up	0.0039587775	10.243085	Kcnj15
A_55_P2032695	up	0.0033814707	10.220203	Zcchc11
A_55_P2120469	up	0.0001538041	10.202687	Armc2
A_55_P1968028	up	0.00006950656	10.191247	Tdgf1
A_55_P2137853	up	0.0002845018	10.1312275	Gm9716
A_51_P130079	up	0.0019236923	10.124789	Lrmp
A_55_P1968633	up	0.00022610287	10.093866
A_66_P107379	up	0.00015777966	10.083275	Mdk
A_55_P2164443	up	0.000027182476	10.065437	Apol10c
A_55_P2172807	up	0.0034963528	9.923013	Gm2496
A_55_P2078735	up	0.0010512994	9.895921	AI662270
A_55_P1962602	up	0.0048482614	9.88565	Gm2690
A_55_P2019447	up	0.00007759178	9.8838215	Ano2
A_55_P1988202	up	0.0061393366	9.710333	Ifi203
A_52_P183524	up	0.0010187338	9.619091	Tmem86b
A_55_P2128047	up	0.0002838109	9.618225	Gm2217
A_55_P2036475	up	0.0017989482	9.578891	Ifna11
A_55_P2092953	up	0.004516766	9.571634	Traf5
A_51_P514085	up	0.004574632	9.545431	Mx2
A_55_P2077956	up	0.0035267028	9.513845	Gm4696
A_55_P1962603	up	0.001971974	9.479064	Cplx2
A_55_P2057528	up	0.00027061815	9.479018	Arl4d
A_55_P2026710	up	0.00038866946	9.442327	4930445E18Rik
A_51_P428781	up	0.0047292695	9.406547	Pbx4
A_55_P2123854	up	0.000110600464	9.392413	Zfhx2
A_51_P205779	up	0.00061417645	9.389455	Cd5l
A_55_P2028852	up	0.00028279936	9.382973	Gm9468
A_55_P1957768	up	0.00015635326	9.368939	LOC100047574
A_52_P502577	up	0.00069981744	9.364485	S1pr3
A_52_P612928	up	0.00010240647	9.361955	Gabbr2
A_55_P1966470	up	0.00028596353	9.327307	Gm2315
A_55_P2040793	up	0.000112456495	9.311282	LOC100040905
A_52_P642836	up	0.0013203789	9.299218	Pnmal2
A_55_P2035667	up	0.00016623584	9.267328	Gyk
A_66_P110633	up	0.000998012	9.26125	Apol9b
A_51_P107020	up	0.000051360163	9.199267	Kif5a
A_55_P2153620	up	0.00012303323	9.165599	Ahnak
A_51_P365516	up	0.00009823832	9.160103	Spink3
A_55_P2086933	up	0.00018355896	9.136172	Gm4368
A_55_P2037235	up	0.005631512	9.103842	Sp110
A_55_P2109564	up	0.005791942	9.069234	AI504432
A_55_P2082461	up	0.0004325505	8.985945	A630001G21Rik
A_55_P2086455	up	0.00000782278	8.970031
A_55_P2158404	up	0.000051350824	8.963964	Cmpk2
A_55_P2126227	up	0.0004921557	8.893966	Iqck
A_55_P2148400	up	0.0020578294	8.867803	Gm2264
A_51_P310676	up	0.000072659954	8.777941	Galr2
A_51_P334876	up	0.000027651751	8.760811	Accn1
A_55_P2118866	up	0.003427706	8.755376	Cmah
A_55_P1992849	up	0.00015983295	8.749336	Adrb3
A_51_P438841	up	0.000011077927	8.747244	Ctnna2
A_51_P324535	up	0.00026919367	8.740238	B4galt5
A_55_P2173039	up	0.00061188254	8.739241	Gm6802
A_55_P2115062	up	0.00016979904	8.736261
A_55_P2196027	up	0.008381994	8.69662	6330509M05Rik
A_51_P192130	up	0.0029374226	8.647596	Stk10
A_55_P2034870	up	0.00009841024	8.633724	Gm5868
A_51_P416858	up	0.000021535558	8.594698	Myl1
A_55_P2065958	up	0.0000057943594	8.576675	Gm3119
A_55_P2118857	up	0.00011890427	8.521883
A_55_P2107682	up	0.00019334062	8.495639	Gm7321
A_55_P2043367	up	0.00083166646	8.477496	Apol9a
A_55_P2062437	up	0.000860826	8.469587	Begain
A_55_P2214487	up	0.00086761266	8.412422	E330013P08Rik
A_55_P1962004	up	0.0003242868	8.400188	LOC100044473
A_66_P103027	up	0.00026838147	8.340561	Clec9a
A_55_P2007831	up	0.0010468189	8.323575	1700011F14Rik
A_55_P2118609	up	0.00034879873	8.318918	St6galnac1
A_66_P128445	up	0.00002778159	8.277529
A_51_P242930	up	0.005572447	8.276043	Lat2
A_55_P2138856	up	0.000017766226	8.274659
A_66_P127464	up	0.000047532216	8.226481	Zbed4
A_51_P327121	up	0.0023339358	8.208814	Was
A_52_P536927	up	0.000077236386	8.192925	Satb2
A_55_P1964332	up	0.00032040078	8.180506	LOC100048239
A_55_P2130104	up	0.00012849184	8.16926	2310046K01Rik
A_55_P1979377	up	0.00060887553	8.137574	Slc16a7
A_55_P2119927	up	0.00005432964	8.110097	LOC100047419
A_55_P1968763	up	0.0003768466	8.080461	Shc4
A_66_P108603	up	0.00031320966	8.071976	E030018B13Rik
A_55_P1974807	up	0.00006526527	8.056839
A_55_P2167501	up	0.002318962	8.054849	Acsf2
A_55_P2147791	up	0.0015725151	7.978871	Fam129c
A_55_P2020612	up	0.00014325629	7.9615703	Arl4d
A_55_P1992247	up	0.00017128765	7.942494	Rergl
A_55_P1964594	up	0.00054272584	7.8425097	LOC100046111
A_52_P130787	up	0.000061134495	7.825198	Kcna6
A_51_P143951	up	0.00004158127	7.823693	Astn1
A_55_P2181752	up	0.000009825213	7.7730374	Apol7e
A_55_P1997595	up	0.00001097822	7.762846	Slc6a19
A_55_P2162910	up	0.000006564589	7.7210293	Rtn1
A_55_P2118873	up	0.00010307113	7.685368
A_51_P212068	up	0.00027670266	7.646436	Abp1
A_51_P365859	up	0.000036310375	7.626367	Ankrd43
A_51_P346893	up	0.00026051808	7.609729	Extl1
A_55_P2032905	up	0.00044760763	7.6039786	LOC100047581
A_55_P2071626	up	0.0000037987143	7.6012897	C530008M17Rik
A_55_P1954985	up	0.0051172553	7.5988307	Foxn3
A_52_P429364	up	0.0057052104	7.5793986	Ccdc69
A_55_P2350022	up	0.000007757644	7.577817	Akap6
A_51_P277275	up	0.000025608075	7.5731335	Rit2
A_52_P50287	up	0.000017766226	7.572798	Bend7
A_55_P2149189	up	0.000083820094	7.569402	Gm3997
A_55_P2084068	up	0.0028371338	7.5220637	Phlpp2
A_55_P1978371	up	0.0000010027478	7.480572	Chd5
A_55_P1996504	up	0.0002557543	7.477018	Abcg2
A_55_P2286493	up	0.00010332627	7.4716053	4933405E24Rik
A_51_P305230	up	0.000024498344	7.4510574	Elavl3
A_55_P2163729	up	0.00010674998	7.4278593	Fam18a
A_55_P1953583	up	0.00017843513	7.414897	Ace2
A_52_P229959	up	0.000017577242	7.3931956	Sept6
A_55_P2055257	up	0.000055115885	7.377579	Maoa
A_55_P2161423	up	0.00002472481	7.3368106	Hif3a
A_55_P2085170	up	0.00010674998	7.3320155	Sept6
A_55_P2007155	up	0.00006588154	7.299318	Akr1c14
A_55_P2020361	up	0.0002610723	7.295343	Prosapip1
A_55_P2160128	up	0.0000073319507	7.2455993	Pls1
A_55_P1976117	up	0.0006934313	7.230982	Mgam
A_55_P2171897	up	0.0012534234	7.1939216	Notch1
A_55_P2010197	up	0.002421663	7.1829114	Serpina10
A_51_P508959	up	0.00015001032	7.17388	Prr15
A_55_P1967201	up	0.0000052825217	7.0820603	Ryr3
A_66_P128674	up	0.0000041476774	7.0811043	Mtap7d2
A_55_P2106358	up	0.0016859628	7.03043	Gm4077
A_51_P391291	up	0.00009841024	7.017151	Gng3
A_51_P442097	up	0.000055953635	6.964609	Slc41a3
A_51_P181341	up	0.000011505225	6.9307256	Necab2
A_55_P2077522	up	0.0005205309	6.9153056	Gm2033
A_55_P2146520	up	0.0003619632	6.9023185	Carns1
A_55_P1979491	up	0.008138043	6.856596	Cd28
A_51_P490817	up	0.00007403544	6.8502183	Me2
A_55_P2132888	up	0.0008161033	6.825197
A_52_P156452	up	0.0052308575	6.821087	Cmah
A_55_P2124331	up	0.00015215563	6.787159	LOC640017
A_55_P2129886	up	0.0009733564	6.759187	Btnl5
A_55_P1956160	up	0.0008381147	6.753899	Gm8909
A_55_P2006300	up	0.0014771591	6.7458878	Krt12
A_55_P2163774	up	0.000013136364	6.7449846	Crip1
A_55_P2131288	up	0.000018193095	6.7335124	Ank2
A_55_P2047718	up	0.00015021101	6.706467	Ceacam20
A_55_P1989765	up	0.0013283526	6.6721315	Gm3951
A_51_P170807	up	0.00043146647	6.6361256	Map3k6
A_66_P134854	up	0.0019994772	6.628873	Nlrp9b
A_52_P229924	up	0.00021747487	6.6192865	Pgm5
A_52_P104658	up	0.000045342935	6.6118293	Krt6a
A_52_P527917	up	0.00012133433	6.5895624	Slc16a10
A_55_P2131742	up	0.000010568998	6.5686293	Gm4698
A_55_P2149288	up	0.00049559854	6.5659065	Cmya5
A_55_P2127995	up	0.0032216022	6.5545597	Ccl19
A_55_P2032265	up	0.00065157725	6.5515733	1700125H20Rik
A_55_P2216536	up	0.00028662998	6.5337033	2610209C05Rik
A_55_P2055284	up	0.00012360647	6.533369	Chrm2
A_55_P2238406	up	0.003826302	6.5304694	6330407A03Rik
A_55_P2023037	up	0.0020703056	6.5267234
A_55_P2167913	up	0.00036526725	6.5244446	Dmd
A_52_P684138	up	0.0000057838383	6.523497	Dpf3
A_55_P2107775	up	0.00062326004	6.5046153	Apol9a
A_55_P2086628	up	0.0006427641	6.504153	Gm5590
A_55_P2033215	up	0.00036218233	6.475686	Cabp5
A_55_P1959430	up	0.00030106184	6.4439416	Chat
A_55_P1984690	up	0.000021082982	6.4401836	Ptprr
A_55_P2016004	up	0.005257621	6.4254813	Cd22
A_51_P295410	up	0.000013949887	6.4253387	Nap1l5
A_55_P2004213	up	0.0000444513	6.410959	Gprasp2
A_55_P2042381	up	0.00017957782	6.40623	Clrn3
A_55_P1989813	up	0.0001822547	6.386654	Gcm1
A_55_P2030046	up	0.0004292585	6.379036	Barx2
A_51_P299805	up	0.00017956346	6.375325	Slc46a3
A_51_P242166	up	0.0013182077	6.3528647	Lap3
A_52_P433817	up	0.0035183886	6.3264265	Gab3
A_55_P1991475	up	0.000021741102	6.3090606	Sesn1
A_55_P2020607	up	0.004611234	6.2938833	Pacsin1
A_55_P2122075	up	0.0040123872	6.2591066	Pdcd1lg2
A_51_P207940	up	0.0000046724554	6.2243595	Tmem117
A_55_P1991605	up	0.007894245	6.2218285	Aplp1
A_55_P2174386	up	0.000027332171	6.2217402	LOC434583
A_51_P420547	up	0.000062938394	6.201617	Clic5
A_55_P2101367	up	0.00005946337	6.201168	Ppfia3
A_55_P2133943	up	0.00018068316	6.19271	Gm6508
A_66_P139387	up	0.0000010027478	6.1856146	Prlr
A_55_P2182437	up	0.0041374806	6.165438	LOC100046817
A_55_P2146214	up	0.0026868947	6.1615186	Zcchc18
A_55_P1994812	up	0.0011655412	6.1418777	2010001E11Rik
A_55_P2058671	up	0.0028624232	6.1408443	Zfyve28
A_55_P2143219	up	0.0011739685	6.1260314	Rasgrp2
A_55_P2085551	up	0.0021932444	6.1137133	Dennd4b
A_55_P2129407	up	0.002926778	6.109739	LOC634091
A_55_P2115364	up	0.00012118928	6.061846	Gm4429
A_51_P472726	up	0.00003158917	6.048383	Pdlim2
A_55_P1959973	up	0.00035290737	6.0291085	Dcaf12l2
A_55_P2199118	up	0.0025568672	6.0139203	Bend4
A_55_P1994173	up	0.0008705875	6.0006876	EG622110
A_55_P2106039	up	0.0009444697	5.9916267	Map3k6
A_55_P1983162	up	0.00019220966	5.9822197	Pstpip2
A_55_P2121996	up	0.00045173286	5.97644	Gm2738
A_55_P1968703	up	0.00201396	5.970216	Gfra2
A_55_P2009449	up	0.0026188858	5.961705	Pnma2
A_52_P302071	up	0.000017718721	5.937992	Btnl7
A_55_P2114188	up	0.00018182518	5.9373307	Gm5105
A_55_P1995243	up	0.000110600464	5.936948	Cobl
A_55_P2392370	up	0.00008340951	5.9133973	D930001B02
A_55_P2043782	up	0.00029174425	5.9085464	Trpm1
A_51_P423518	up	0.00018446967	5.8784475	Amph
A_52_P95161	up	0.001177427	5.8742347	AI747448
A_55_P1992986	up	0.00019269965	5.853905	LOC675135
A_55_P1968433	up	0.00010892968	5.8423243	Agpat9
A_55_P1994385	up	0.00032491927	5.82183	B3gnt6
A_52_P151393	up	0.00032205737	5.820384	AI646023
A_55_P2008936	up	0.000033663157	5.8005323	Slc2a9
A_55_P2065434	up	0.000006597839	5.794657	Rprl2
A_51_P389957	up	0.00025136245	5.7863913	Rgs14
A_55_P2162988	up	0.000042743537	5.7674975	Tmem179
A_55_P2138739	up	0.00053778675	5.7360883	LOC100039570
A_51_P115715	up	0.0005480169	5.7311296	Asb2
A_66_P134488	up	0.0026785657	5.709532	Lif
A_55_P2006950	up	0.00001918875	5.6838655	Usp8
A_52_P72587	up	0.00023650409	5.6749783	Prkcq
A_51_P507509	up	0.00041538637	5.656825	Gimap1
A_55_P2178201	up	0.00021497387	5.632673	Wdr45l
A_55_P2021216	up	0.00006704425	5.622044	Crlf3
A_55_P2201020	up	0.000021036505	5.606749	AI790442
A_55_P2065726	up	0.0011611468	5.58114
A_51_P507242	up	0.00019895498	5.5764747	Fosl2
A_55_P2176894	up	0.000028994898	5.5751777	Gm2181
A_55_P2049282	up	0.000011871584	5.5683746	Ly6h
A_55_P2017769	up	0.001504377	5.567681	B020031M17Rik
A_51_P116813	up	0.0017914616	5.5656404	Cyp17a1
A_55_P2212968	up	0.000030830175	5.5575542	Cd247
A_55_P2090254	up	0.0000024421183	5.5525126	Sntg2
A_51_P424878	up	0.000016388272	5.5268517	2810405K02Rik
A_55_P2146663	up	0.00009157013	5.519893	Trim7
A_55_P2022793	up	0.0004089223	5.5121984	Trpc1
A_55_P2004168	up	0.0002557543	5.4698324	LOC100046325
A_55_P1987847	up	0.00013599088	5.4642396	LOC100043999
A_55_P2031836	up	0.00012586478	5.4519043	Gpr85
A_55_P2025248	up	0.000060946553	5.4335003	Mxd1
A_52_P73475	up	0.0000014049166	5.424799	Fam78a
A_55_P2004205	up	0.00006864895	5.422106	LOC100048080
A_55_P2108761	up	0.00014823697	5.408208	Sdad1
A_55_P2005808	up	0.000029968473	5.4026723	3110057O12Rik
A_55_P1956567	up	0.0000025459674	5.3926377	Rab3c
A_55_P1952842	up	0.00036595363	5.387942	Ceacam20
A_51_P520966	up	0.00014435897	5.37141	Icosl
A_55_P2155644	up	0.000017766226	5.3208995	2010315B03Rik
A_55_P2156515	up	0.00024786987	5.3204618	LOC100047866
A_51_P445473	up	0.0009759195	5.311337	Fut7
A_55_P2044232	up	0.0019171449	5.3000426	Slc10a5
A_55_P2064203	up	0.000055953635	5.2838616	Acvr1c
A_55_P1983668	up	0.0032623836	5.278134	Gm6377
A_51_P400366	up	0.00023458226	5.2734284	Rhbg
A_51_P518621	up	0.0011486763	5.2719483	Hist1h3a
A_51_P513541	up	0.0002537251	5.2583847	Rfk
A_55_P2000254	up	0.0004998308	5.2579703	Rundc2a
A_51_P451052	up	0.000020488415	5.242559	Pgm5
A_52_P354123	up	0.00023664653	5.2414	Rhebl1
A_52_P426682	up	0.0067855995	5.2391005
A_55_P1963792	up	0.00037132087	5.238679	Rhox7
A_55_P1962532	up	0.00005946337	5.236738	Btn3a3
A_55_P2172934	up	0.00002103836	5.2337084	Rgs7bp
A_55_P2015495	up	0.0000046724554	5.22774	Abat
A_55_P1967002	up	0.000002097561	5.205704	Gm9441
A_51_P502150	up	0.000055115885	5.191864	Slc9a3r1
A_55_P2146185	up	0.0006709225	5.178722	Rs1
A_55_P2007944	up	0.0002220147	5.173721	Prkce
A_55_P2401971	up	0.0015918693	5.170565	AU015680
A_51_P325223	up	0.00003137457	5.158909	Lin7b
A_55_P2035129	up	0.0009647381	5.1498556	Btnl5
A_66_P118329	up	0.000318087	5.1414695	Ntrk3
A_51_P323518	up	0.002574862	5.130286	Cend1
A_55_P2073308	up	0.00035636558	5.1227045	Bin1
A_55_P2143233	up	0.00074794015	5.1068096	Rasgrp2
A_55_P2170881	up	0.0000004586909	5.096224	Arhgap26
A_51_P490795	up	0.00012815061	5.095935	Mxd1
A_55_P2007575	up	0.00008811287	5.089982
A_65_P16680	up	0.00014551438	5.0863924	B4galt5
A_55_P2108275	up	0.00012989836	5.081371	Gm4578
A_55_P2143516	up	0.0021563063	5.0607467	Gm2291
A_51_P400016	up	0.00035403407	5.0597873
A_55_P2095251	up	0.001356813	5.056438	Ell3
A_55_P2123069	up	0.00008254097	5.0408735	Cbfa2t3
A_55_P2220748	up	0.000010301953	5.036281	Mep1b
A_55_P2121760	up	0.0011329965	5.026098	Gm9147
A_51_P194249	up	0.00017339917	5.0146565	Stmn4
A_55_P2118441	up	0.0012876145	5.0095925	Mx1
A_55_P2249963	up	0.0003258431	5.0066814	AA408865
A_55_P2052696	up	0.0000066441194	4.9967294	Synm
A_55_P2095820	up	0.0008832156	4.9966593	Kalrn
A_55_P2106429	up	0.00011479854	4.986425	Herc2
A_55_P1993263	up	0.00033833762	4.9846787	Chic1
A_55_P2020286	up	0.0000061773117	4.9769406	Tmem179
A_55_P2095133	up	0.00004312079	4.9759917	Synpo2
A_52_P607683	up	0.000036310375	4.95472	Ppm1e
A_55_P2018017	up	0.000010821926	4.9476905	Tnfsf10
A_55_P2143366	up	0.000010301953	4.941561	LOC100044075
A_52_P82765	up	0.00009860134	4.9360824
A_55_P2005055	up	0.00033540704	4.9218283	Pepd
A_55_P2051778	up	0.00021796049	4.9139247	Sult2b1
A_55_P1960351	up	0.000051620806	4.9028287	Cntn1
A_51_P103594	up	0.0014494712	4.899775	Fam162b
A_52_P260105	up	0.000768879	4.885906	Man1a
A_51_P516148	up	0.000015524616	4.8817997	Trpc4
A_55_P2221647	up	0.000043348795	4.870497	AI605517
A_55_P2066240	up	0.00043929875	4.8703732	Zufsp
A_51_P177762	up	0.00014478406	4.8594856	Rdh9
A_51_P317882	up	0.00077614235	4.851143	Sectm1b
A_55_P2100290	up	0.0015382757	4.8442435	Adra1b
A_55_P1954476	up	0.00023081087	4.8434925	Gm4921
A_55_P1997651	up	0.00032928574	4.8302174	Espn
A_51_P144632	up	0.0036826134	4.8267326	Sit1
A_52_P338956	up	0.000061766914	4.81634	Aspg
A_66_P108003	up	0.0012724724	4.7912993	Espn
A_51_P313581	up	0.00024819674	4.7886643	Fabp2
A_66_P128927	up	0.0035592432	4.774124	Gm6306
A_55_P2123484	up	0.000004340445	4.7711153
A_55_P2045198	up	0.000082729384	4.7685733	Trpc4
A_55_P2059120	up	0.0033647788	4.766159
A_66_P101879	up	0.0044988007	4.762078
A_55_P1968085	up	0.00030106184	4.761239	LOC677308
A_51_P302520	up	0.00008403989	4.761147	Myom1
A_55_P2125982	up	0.000030908686	4.7431855	Lrrc4b
A_55_P2156229	up	0.0010091229	4.7342625	Cd3e
A_55_P2150876	up	0.00007532853	4.7278724	Als2cr12
A_66_P131323	up	0.000037495836	4.727438	Fam23a
A_55_P2068882	up	0.00009556159	4.7195067	Ccng2
A_55_P1999818	up	0.0004014816	4.7190714	Gm2006
A_66_P134149	up	0.009243365	4.708094	Snx30
A_55_P2159309	up	0.00008563047	4.7037206	Synpo2
A_55_P1986019	up	0.0022283604	4.6928325
A_55_P1971938	up	0.005402629	4.691245	Atp2b2
A_55_P2096144	up	0.000019214622	4.6845083	Gnao1
A_51_P343429	up	0.0028495828	4.678213	Slc25a37
A_51_P189361	up	0.000079677324	4.672664	Osgin1
A_55_P1970077	up	0.00040246555	4.670551	LOC674221
A_55_P1955548	up	0.000010301953	4.6702647	Ezr
A_55_P1989205	up	0.00059491605	4.669147	BB114814
A_66_P118165	up	0.00041911553	4.6661935	LOC100038935
A_55_P2192819	up	0.008257989	4.651168	BB157357
A_51_P494481	up	0.004373629	4.6461887	Snx30
A_52_P573290	up	0.000048008736	4.6405854	A930001N09Rik
A_55_P1984487	up	0.00042554134	4.638293	Adra2c
A_55_P2024495	up	0.00022077236	4.6159277
A_55_P2177910	up	0.00055752695	4.614239	Lepr
A_66_P123617	up	0.0000050957965	4.613157	Lmod1
A_55_P2068673	up	0.000085659136	4.6068745	Stmn2
A_51_P161265	up	0.0000032385876	4.5840654	Ccl25
A_55_P2014978	up	0.00021625745	4.580133	Dvl3
A_51_P175424	up	0.00014148508	4.5772977	Car14
A_52_P644690	up	0.0020614315	4.5639105	Flt3l
A_55_P2021923	up	0.00024025174	4.562586
A_51_P218774	up	0.008545061	4.5598993	Rgs10
A_55_P2074636	up	0.000072710536	4.5456142	Adap1
A_55_P2018307	up	0.00045071283	4.5326676	LOC677576
A_51_P277006	up	0.00015311448	4.5322733	Chst8
A_55_P2015405	up	0.008539485	4.5274153	9930111J21Rik1
A_55_P1977802	up	0.00611859	4.5186496	Folr4
A_55_P2133624	up	0.00023969727	4.503786	Gm2891
A_55_P2116391	up	0.000009372068	4.4990854	Tesk2
A_55_P2008895	up	0.000012254537	4.4918494	Tmsb15b1
A_51_P450888	up	0.0037163026	4.4863167	Rtn4r
A_51_P208435	up	0.0035037366	4.486006	Ston1
A_51_P320980	up	0.0037198954	4.482986	Sfxn4
A_52_P313285	up	0.0005291433	4.466942
A_55_P1995108	up	0.00026533174	4.4645195	5430427O19Rik
A_55_P2137941	up	0.00047519384	4.457177	Fxyd2
A_55_P2168426	up	0.005725371	4.452792	Fam113b
A_55_P2114354	up	0.00041974912	4.448164	Wdr67
A_55_P2151209	up	0.00028545523	4.434661	Krtap16-4
A_55_P1990331	up	0.00013532177	4.433217	Add1
A_55_P2034928	up	0.00014560606	4.431692	LOC625360
A_51_P358243	up	0.00015871086	4.4274273	2610029I01Rik
A_51_P439299	up	0.0031403222	4.414293	Relt
A_55_P2154107	up	0.00035805698	4.4035473	Gcm1
A_52_P168449	up	0.00012485932	4.4023614	Mapk11
A_55_P2030045	up	0.0036875806	4.3654766	Barx2
A_55_P2136752	up	0.0005885615	4.3627462	Ermn
A_55_P2081790	up	0.00028371546	4.3569546	Slc44a1
A_55_P2137586	up	0.00060994475	4.3543534	Nphp4
A_51_P192089	up	0.000077852244	4.3366385	Pinx1
A_55_P2096917	up	0.0004754433	4.3251996	Mreg
A_55_P2141943	up	0.00021913063	4.320945
A_55_P1957049	up	0.000060411414	4.3150473	Bai1
A_55_P2145506	up	0.009802576	4.302487	Flt3l
A_55_P2262753	up	0.0016223904	4.2879224	9530053J19Rik
A_55_P1957385	up	0.0017367409	4.2857857	Snx25
A_55_P2305525	up	0.000029961964	4.277632	C81189
A_51_P384994	up	0.004067797	4.2670097	Grik4
A_51_P475938	up	0.00042542344	4.2584457	Mfsd6l
A_65_P16081	up	0.00089149206	4.253242	Gm3923
A_55_P2413939	up	0.00036572764	4.247483	9030625G05Rik
A_55_P1994284	up	0.000053311807	4.242611	Catsper4
A_51_P264695	up	0.00004793276	4.23836	Crym
A_55_P2072315	up	0.00048856565	4.2344575
A_52_P11441	up	0.0013361743	4.231332	Rab6b
A_52_P571607	up	0.00022304694	4.2298694	Myo1a
A_55_P2232988	up	0.000045562567	4.2291036	Scube2
A_55_P2232023	up	0.0006840516	4.2283254	AI448005
A_55_P2163857	up	0.0001764355	4.2256503	9230105E10Rik
A_55_P2099650	up	0.000010301953	4.2161174	Slc24a3
A_66_P129619	up	0.0025588134	4.201718	Gm2011
A_55_P2097828	up	0.0043218066	4.200224	Gmfg
A_55_P2183498	up	0.0004856322	4.194724	Spcs2
A_55_P1999349	up	0.00003883937	4.192285	Nudt4
A_51_P271425	up	0.00009157013	4.1810055	Lhfpl4
A_55_P2037538	up	0.0012608477	4.1795077	Gm8301
A_51_P251205	up	0.0000759874	4.1774154	Psd
A_52_P450188	up	0.00012303323	4.1541586	Mtmr4
A_55_P2162747	up	0.00006145131	4.1488075	Accn4
A_55_P1996893	up	0.0002124096	4.14476	Zpbp2
A_55_P1981830	up	0.0002605305	4.122822	LOC100041203
A_55_P2065325	up	0.0021998917	4.11305	2310067B10Rik
A_55_P2163725	up	0.0000019668291	4.1107917	Slc7a9
A_51_P327632	up	0.0011819381	4.109671	Igsf3
A_52_P95910	up	0.0052000624	4.10785	Ugcg
A_55_P2033135	up	0.000013034676	4.1048756	Sh3bgr
A_55_P2174198	up	0.000051324037	4.104431	Hist1h4i
A_55_P1988664	up	0.001691109	4.1035266	Map3k14
A_55_P2183518	up	0.00019332922	4.098193	LOC100044930
A_55_P2222870	up	0.000029367546	4.0921855	Mylk
A_55_P1963965	up	0.00007748164	4.0869455	Hcrtr1
A_52_P561161	up	0.0013936162	4.0793705	Dennd5b
A_52_P458279	up	0.0004478333	4.074768	Prlr
A_55_P1999202	up	0.0018858842	4.0722737	Vmn1r217
A_51_P450406	up	0.000072659954	4.070019	Muc3
A_55_P2130388	up	0.0027462265	4.0689325	Mical1
A_55_P2297806	up	0.00055752695	4.0686936	Mapkbp1
A_51_P265348	up	0.00008178421	4.066224	Ldb3
A_52_P122572	up	0.00006320024	4.053009	Rasgrp4
A_55_P1988260	up	0.0005237217	4.047183	LOC100048847
A_55_P1976376	up	0.0019124998	4.0420213	Gimap4
A_55_P2253289	up	0.005196252	4.0389957
A_55_P2222437	up	0.000031423926	4.036951	D430040D24Rik
A_55_P1985337	up	0.000021325399	4.023689	Sytl3
A_55_P2076605	up	0.0031952774	4.010446
A_52_P434055	up	0.0056284564	4.0077157
A_66_P127262	up	0.001275696	4.0027575	Gm8799
A_55_P2167620	up	0.00042323867	3.9983623
A_51_P391727	up	0.000066069595	3.993578	Slc3a1
A_52_P465980	up	0.00016509225	3.9789526	Cplx1
A_55_P2341890	up	0.00066297606	3.972718	4921511C10Rik
A_55_P2169356	up	0.0007202515	3.9685352
A_55_P2076524	up	0.00025339605	3.9680686	LOC100046441
A_55_P2119440	up	0.006678991	3.9633
A_55_P2025702	up	0.00042542059	3.9613998	C330007P06Rik
A_51_P171107	up	0.000060411414	3.961353	Tmem35
A_55_P2243261	up	0.00023218535	3.960199	9530097N15Rik
A_51_P465582	up	0.00022186138	3.9590816	Hdhd3
A_55_P2122020	up	0.000039320756	3.9558492	Klf4
A_55_P2180056	up	0.0005237217	3.9540749
A_55_P2183055	up	0.00010418162	3.952482	E4f1
A_55_P2156370	up	0.000111695284	3.9523594	BB014433
A_55_P1955733	up	0.0003852556	3.9505148
A_55_P2247235	up	0.00063361746	3.9472995	2610019E17Rik
A_55_P2170834	up	0.00027509773	3.9426622
A_51_P124568	up	0.00011353477	3.94212	Mpp1
A_51_P123676	up	0.0003446576	3.9418907	Synpo
A_55_P2017645	up	0.005223866	3.940286	Tap2
A_52_P114722	up	0.00057338295	3.939478	Ptpn6
A_55_P2116149	up	0.0009232637	3.938778	Gm2509
A_55_P2047200	up	0.0010153779	3.9377398	Gm8985
A_51_P285077	up	0.000030279638	3.9332285	Hhatl
A_52_P639402	up	0.00006425976	3.9304595	Kcnk3
A_55_P1984815	up	0.0012299168	3.925534	Snph
A_55_P2024366	up	0.0000149245625	3.9189615	Raver2
A_55_P2301063	up	0.000057422145	3.9073033	9930024M15Rik
A_55_P2096127	up	0.00017306236	3.906816	Gm2527
A_55_P2065751	up	0.00010775165	3.8886995	Krtap8-2
A_66_P127070	up	0.0014349098	3.8815885	Gdf5
A_55_P1969670	up	0.00033467668	3.873135	Dpp10
A_66_P119123	up	0.000025330024	3.872831	A1cf
A_51_P161554	up	0.00019424419	3.8722005	Arid3b
A_52_P398989	up	0.0003611004	3.8590043	Cytip
A_51_P497724	up	0.002528662	3.8559182	Apol7a
A_55_P2050268	up	0.0017494736	3.844827	Nfkbid
A_55_P2039196	up	0.0003991644	3.8404636	Gfra4
A_52_P288997	up	0.0013654605	3.833557	A630007B06Rik
A_55_P2226660	up	0.00024407032	3.832302	5033418A18Rik
A_66_P117786	up	0.000027254246	3.8321085	Crxos1
A_55_P2026547	up	0.000021573343	3.8240302	Gal3st2
A_55_P2131954	up	0.00012933252	3.8222575	Gm2590
A_51_P270891	up	0.00023628584	3.8216913	1700056E22Rik
A_55_P2082979	up	0.0000149245625	3.809124	Irak2
A_52_P199633	up	0.0007583116	3.8060255	Trim79
A_55_P1956048	up	0.00016729729	3.8014123	H2-T3
A_55_P2183668	up	0.0022715933	3.788992	Vwa3b
A_55_P2141287	up	0.00024725162	3.78822	Erlin1
A_55_P2121484	up	0.0006889543	3.788133	Smo
A_55_P2028847	up	0.0006580446	3.778482	Gm9468
A_55_P2136526	up	0.000014108382	3.7755702	Mll2
A_55_P2029902	up	0.00013473631	3.771384	Gab3
A_51_P240986	up	0.0009983492	3.770445	Plekhg6
A_55_P2113598	up	0.0030286897	3.7689948	Ikzf3
A_51_P184728	up	0.0000014049166	3.768029	Cnksr3
A_55_P2128597	up	0.00060047145	3.7574277	Nr1h3
A_51_P401683	up	0.0005230847	3.7556372	Tm6sf1
A_52_P81101	up	0.000048008736	3.7555027	Ipmk
A_55_P1971574	up	0.0013275336	3.7507946	Acox3
A_52_P315976	up	0.000009372068	3.7422028	Tpm2
A_55_P2336623	up	0.00011390208	3.740438	E030042N06Rik
A_52_P218976	up	0.00035593548	3.735493	Cyld
A_55_P2256158	up	0.0001683121	3.7285333	4930506C21Rik
A_51_P426214	up	0.0029647003	3.7255604	Src
A_66_P108138	up	0.00012849184	3.7254398	Impact
A_55_P2126950	up	0.00070252136	3.7243097	Zfp467
A_66_P128997	up	0.001465794	3.7202551	Pml
A_55_P2163098	up	0.00019440254	3.7179608	Akr1c18
A_55_P2102683	up	0.0015376199	3.7137227	LOC100047543
A_55_P2033376	up	0.0000771409	3.7120602	1810041L15Rik
A_55_P1961760	up	0.0003647585	3.7095568	Gm3237
A_55_P2042615	up	0.0010008886	3.7093694	LOC100045313
A_52_P530291	up	0.001792157	3.706335	Pim1
A_66_P110909	up	0.00008340951	3.7013168	Ppp1r12a
A_55_P1963201	up	0.00006163975	3.6950285	Chchd7
A_55_P2083694	up	0.000042867974	3.683238	Adam33
A_55_P2014337	up	0.00015789685	3.681022	Bach1
A_51_P358574	up	0.000025809068	3.6783338	Pdzd3
A_55_P2021476	up	0.00013188597	3.6782246
A_55_P2142326	up	0.000049945076	3.6701915
A_55_P2086677	up	0.00006163975	3.6684377
A_55_P2131725	up	0.0002265708	3.6626337	LOC100045026
A_55_P2003266	up	0.00037120827	3.6600926	Fam107a
A_55_P1960999	up	0.00011096306	3.6570134	Pigr
A_51_P514712	up	0.00537822	3.6496656	Parp14
A_55_P2393734	up	0.00022495844	3.648734	4933421H12Rik
A_55_P2084542	up	0.00052905624	3.6482337
A_55_P1958453	up	0.00041077816	3.6474144
A_55_P2345853	up	0.0029189736	3.64075	3830612M24
A_55_P1960479	up	0.00019086637	3.6406245	Gm3114
A_55_P2173968	up	0.00035491431	3.637889	Ctdspl
A_55_P2008889	up	0.00000595304	3.6335394	Tmsb15b2
A_51_P450527	up	0.000015912547	3.618198	Tagln
A_55_P2091294	up	0.00043198868	3.6164315	Hps5
A_55_P2194594	up	0.00074301317	3.6123996	E130106K03Rik
A_55_P2070766	up	0.00022129828	3.601738	Gm3241
A_55_P1989673	up	0.000010301953	3.6000438	Slco2a1
A_51_P517870	up	0.007834257	3.5996196	Nfatc1
A_55_P2148935	up	0.00010989083	3.5923164	LOC100040286
A_55_P2082478	up	0.0004478333	3.5918326	Kidins220
A_51_P426739	up	0.00013365039	3.5874612	Gpt
A_55_P2135035	up	0.00027698578	3.5861144
A_55_P1962699	up	0.0002324866	3.5777078	LOC100047021
A_55_P2097309	up	0.00048856565	3.5774949	Nudt4
A_55_P2320263	up	0.00009560586	3.5767725	C030007I01Rik
A_55_P1961444	up	0.002091564	3.5747707	Plcb2
A_55_P1982747	up	0.00006584361	3.573483	Slc8a3
A_55_P1955437	up	0.000008619799	3.5729103	Cmtm5
A_55_P2067712	up	0.00035805698	3.5705492
A_55_P2160261	up	0.00014775885	3.5698612	Gm5602
A_55_P2120577	up	0.0016591069	3.5677629	Cited2
A_55_P2148046	up	0.000004766284	3.563629	LOC100047388
A_66_P132515	up	0.00006783435	3.561502	Chmp4c
A_52_P668984	up	0.00008347225	3.5588474	4930420K17Rik
A_55_P2027337	up	0.00069848646	3.5587869	LOC100045145
A_55_P2171788	up	0.00024739245	3.5577354	Gm2598
A_55_P2066553	up	0.000096053554	3.5551517	5330437I02Rik
A_55_P1961761	up	0.00018041719	3.538549	Dcc
A_55_P2053923	up	0.0008429326	3.5363915	Rab17
A_55_P1981829	up	0.00027815776	3.534157	Rhox8
A_52_P359621	up	0.0000033646788	3.5333452	Luzp1
A_55_P2009915	up	0.000052001713	3.5313869	Stxbp3a
A_51_P278994	up	0.0011719654	3.5283566	Swap70
A_55_P2120141	up	0.00026484017	3.520696	Gm4522
A_55_P1981972	up	0.0039854893	3.5186749	Tnfrsf13b
A_55_P2156930	up	0.00090777234	3.517587	Sytl3
A_51_P383194	up	0.000021036505	3.5173225	Pde9a
A_52_P254174	up	0.00012950486	3.5172217	Nr3c1
A_66_P125110	up	0.0025426447	3.512871	Gm3006
A_55_P2077501	up	0.00012052437	3.512077	Gm6940
A_55_P2005903	up	0.00006423118	3.5099633	Lhx6
A_55_P2040773	up	0.00010901054	3.5081637	Gm6837
A_55_P2039320	up	0.00048893143	3.5064924	Zfp365
A_55_P2012051	up	0.00006134822	3.5006268	Sox1
A_55_P2020035	up	0.0002912174	3.4999819	LOC100045113
A_52_P615952	up	0.009880319	3.4987793	Qk
A_51_P343913	up	0.0002841339	3.4977798	Parp4
A_55_P2074353	up	0.0000065402	3.4976206	Synm
A_55_P1988872	up	0.002068733	3.4974039
A_55_P1991783	up	0.000097370925	3.4943085	Gm7149
A_55_P2125491	up	0.0041637733	3.4935992	Tnfrsf4
A_51_P382805	up	0.000091034235	3.4916341	Zpbp2
A_55_P2185332	up	0.00010086414	3.4901488	Il17rc
A_55_P1995337	up	0.00037268788	3.4876842	Btnl5
A_55_P1982227	up	0.000097311844	3.478509	LOC100048656
A_55_P2053753	up	0.0010707629	3.4780297
A_51_P102459	up	0.0016927753	3.471534	Jph3
A_51_P198434	up	0.0002242121	3.4683297	H2-K1
A_52_P69558	up	0.0001838479	3.4675841	Gm8221
A_52_P173442	up	0.000010997922	3.4640317	Wscd2
A_55_P2012261	up	0.000010029239	3.4617965	Xkr9
A_52_P65494	up	0.000055953635	3.4579942	Iqgap2
A_55_P2039210	up	0.0008895512	3.4514358	Cpt1b
A_55_P2092831	up	0.00010019185	3.4447126	Gm2008
A_55_P2037333	up	0.0011819381	3.443058
A_55_P2064171	up	0.00041349957	3.4426224	Gm7468
A_55_P2116621	up	0.0026253038	3.4370284	Cited2
A_51_P214197	up	0.000013949887	3.4347596	Stk17b
A_51_P166456	up	0.0007183289	3.4337366	Fzd5
A_55_P2100222	up	0.00012539858	3.4295444	Gm4425
A_51_P276939	up	0.0006471132	3.4284348	Gmip
A_55_P2041457	up	0.00024922434	3.4115238	Gm3195
A_55_P2045928	up	0.0000842688	3.4043243
A_55_P2025328	up	0.00012333966	3.403031	Tacr2
A_55_P2114697	up	0.00024453527	3.401151	Gcm1
A_52_P260555	up	0.0000149245625	3.3938274	Vil1
A_55_P2103626	up	0.0011678474	3.3916397	Slc27a4
A_51_P514449	up	0.0000031533493	3.385896	Nr5a2
A_55_P2101944	up	0.00022533823	3.3855236	Gm9444
A_55_P2040519	up	0.0013791055	3.3853414
A_51_P135340	up	0.00046726497	3.3799813	Panx1
A_55_P2102738	up	0.0005486011	3.3767557	Gm3781
A_55_P1979973	up	0.0000027479578	3.3629773	Nuak2
A_51_P502872	up	0.000091153444	3.360551	2200002D01Rik
A_52_P117408	up	0.00019510357	3.357334	Tg
A_55_P1974827	up	0.001898364	3.3561273	Pde1b
A_66_P117610	up	0.002958902	3.3546076	LOC100047133
A_51_P176797	up	0.00014321775	3.3532088	Limd2
A_52_P348250	up	0.00011134092	3.3531244	Klhl29
A_55_P2068248	up	0.00006841976	3.3471498	Gm2488
A_51_P224983	up	0.000021741102	3.3433864	Cln8
A_55_P2085641	up	0.00030911082	3.341434	Lmbr1l
A_55_P1988113	up	0.00021796049	3.337522	Cyth2
A_55_P1960688	up	0.00036595363	3.3321242	Tmem220
A_55_P2112892	up	0.000010301953	3.3300147	Dab1
A_52_P370392	up	0.0003425723	3.327204	Mapk8ip2
A_51_P518592	up	0.00096733676	3.3250184	Atxn7
A_55_P1965000	up	0.00006224676	3.3182158	Ddx58
A_55_P1966660	up	0.000027138403	3.3173296	LOC547349
A_52_P476560	up	0.00019269965	3.3157382	Tpcn1
A_55_P2021119	up	0.005631512	3.3137822	Sun2
A_51_P464710	up	0.00029872532	3.3101556	Adap2
A_55_P1974780	up	0.000043044187	3.308938	Gm3306
A_55_P2104988	up	0.00017128765	3.3073108	Accn2
A_55_P2132800	up	0.0013205891	3.3058043
A_55_P2102182	up	0.000033634937	3.3012798	LOC675328
A_55_P2086954	up	0.00019584376	3.2971742	Gm4372
A_52_P595824	up	0.0004986992	3.2888377	Cpeb4
A_51_P188574	up	0.0002944585	3.2888052	Tnfaip8l3
A_55_P2069935	up	0.0014570298	3.2866325	Fxyd2
A_55_P2012780	up	0.0005000889	3.285699	Rnf167
A_55_P2144914	up	0.004112391	3.284646	LOC100047516
A_55_P2091616	up	0.00010093597	3.2807035	Krt222
A_55_P2018357	up	0.000048315123	3.280035	Ankrd56
A_55_P2021398	up	0.000504281	3.2658594	Gm2393
A_55_P2030627	up	0.0025459593	3.263527
A_55_P2126870	up	0.002929534	3.2611382
A_66_P106133	up	0.00037749144	3.2560768	Magi3
A_55_P2077497	up	0.00018231053	3.2531228	Gm6940
A_55_P2009042	up	0.00024702458	3.2502153
A_55_P2062513	up	0.00016008297	3.2497973	Pdzrn3
A_55_P2156785	up	0.00066400843	3.2479196	Ppfia3
A_55_P2039532	up	0.000052100488	3.2421458	Pax8
A_55_P1967708	up	0.00027850142	3.2362301	LOC100046301
A_55_P2426941	up	0.00023269637	3.2361548	Gprin3
A_55_P2166128	up	0.0021698144	3.233184	Gm3947
A_51_P254262	up	0.00002633287	3.2329721	Nxph3
A_51_P371816	up	0.00003682728	3.2295902	Myo15b
A_55_P2077088	up	0.0009906706	3.2289238	Phxr4
A_51_P212038	up	0.00044410463	3.2273428	Atp6v0e2
A_55_P2016079	up	0.00006660405	3.226881	Gm7092
A_55_P1953028	up	0.00031515717	3.226557	Tnfsf12
A_51_P212308	up	0.00049559854	3.2249527	Cxadr
A_55_P1967591	up	0.0000672558	3.2243114	LOC100044615
A_66_P120249	up	0.00018233887	3.221294	Nr1h3
A_55_P2051864	up	0.0006462729	3.2185116
A_55_P2025443	up	0.00003837413	3.2167816	Oprm1
A_55_P2083700	up	0.005573594	3.2130895
A_55_P2062255	up	0.00006187001	3.2109072	4831426I19Rik
A_55_P2249849	up	0.00190791	3.2016883	Sema6a
A_55_P2141978	up	0.0022712192	3.2010405	Nr3c2
A_55_P2146655	up	0.000041585092	3.1970935	Gm2262
A_55_P2028734	up	0.0042817495	3.1965883	Klra16
A_55_P2041070	up	0.0001339579	3.1950743	Tle3
A_55_P2073617	up	0.00032013393	3.1940162	Fgf6
A_55_P2048499	up	0.000013365067	3.1911366
A_55_P2004727	up	0.00083712477	3.180336
A_55_P1955876	up	0.000016580698	3.1783018	Ifitm7
A_66_P122219	up	0.0000066441194	3.167648	Kcnd3
A_55_P1988774	up	0.00016441505	3.1660542	Slc17a5
A_55_P2118629	up	0.00033056288	3.1654398
A_55_P2153361	up	0.0018655063	3.1565948
A_55_P2131979	up	0.00047017966	3.15614	March1
A_55_P2183750	up	0.00030473198	3.1538284	Ncoa3
A_55_P2047620	up	0.00014785024	3.1521273	Gm3124
A_55_P2069277	up	0.00034586582	3.1520448	Mtf1
A_55_P1953508	up	0.000017698187	3.1508315	Mobkl2c
A_51_P468073	up	0.0015301361	3.1505594	Ggt1
A_52_P88695	up	0.00010241798	3.1491623	Dgka
A_55_P2094469	up	0.00040921138	3.1424434	Kdr
A_55_P2033120	up	0.00002665419	3.1396437	Srxn1
A_55_P2072872	up	0.00043821894	3.1387906
A_55_P2075090	up	0.00041974912	3.1347127	Gm7257
A_55_P2091676	up	0.0006129025	3.127821	Fas
A_55_P2068233	up	0.0006647086	3.1264758	Phactr1
A_55_P2050727	up	0.00037882305	3.1218102	Fcrl5
A_55_P2224830	up	0.00080873823	3.1106644	D230044B12Rik
A_55_P2183712	up	0.000508501	3.1093562	Mknk1
A_55_P2108451	up	0.00008056133	3.1084158	Galns
A_55_P1991310	up	0.00008945478	3.106118	Npvf
A_55_P2316783	up	0.0020343603	3.1043057	Grm5
A_66_P114585	up	0.0012196356	3.1032612
A_55_P1977741	up	0.0027951435	3.1028554	4932422M17Rik
A_55_P2167447	up	0.00014192706	3.1016233	Cnnm3
A_52_P445253	up	0.0008421657	3.1006694	Dst
A_55_P2416862	up	0.00135175	3.0968668	Tmem175
A_55_P2010586	up	0.00092407974	3.0942917	Gm6252
A_55_P2238059	up	0.0006126199	3.0940156	A730091E23Rik
A_55_P2287260	up	0.00010371121	3.091075	Snap23
A_51_P212754	up	0.0007316233	3.0851738	Tgfbi
A_52_P255250	up	0.002302345	3.0822523	Rnf103
A_51_P509384	up	0.00037400835	3.0815947	Aldh8a1
A_55_P2372666	up	0.007915695	3.0807564	9030607L02Rik
A_55_P2298029	up	0.00010198686	3.0747347	Whsc1l1
A_55_P1956627	up	0.0001839213	3.0719562	Gpr160
A_55_P2236622	up	0.0007414659	3.0711985	Gm2763
A_51_P239766	up	0.00024407032	3.069548	Plcd1
A_52_P91618	up	0.0014413191	3.0647511	Lysmd3
A_55_P2064025	up	0.00020928463	3.0641582
A_51_P479132	up	0.00045153074	3.0565653	Zcchc3
A_55_P2177864	up	0.000024514653	3.0545006	Pde6g
A_55_P2139430	up	0.00015789685	3.0538614	LOC100048207
A_66_P111781	up	0.00006163975	3.0522015
A_55_P1997275	up	0.00033757536	3.0511587	Xpnpep1
A_55_P2041286	up	0.00037303712	3.0494657	Gm3970
A_52_P75465	up	0.00036296586	3.0461717	Gdpd1
A_55_P2054456	up	0.00017339917	3.044466	2310004I24Rik
A_55_P2058467	up	0.0005464313	3.0434651	Gm4415
A_55_P2051929	up	0.00009841024	3.0388367	Zfp518
A_55_P2125049	up	0.000026833131	3.0376515
A_55_P1991851	up	0.000023787825	3.0336967	Speg
A_55_P1976789	up	0.0009400449	3.0320976	Dgcr6
A_66_P112065	up	0.0006049983	3.0310755	Gm3770
A_55_P1962801	up	0.0007615551	3.029558	Max
A_55_P2165889	up	0.00077008654	3.0267713	Sfrs17b
A_51_P129012	up	0.00007909007	3.026059	B2m
A_55_P2070843	up	0.00016436107	3.0253646
A_55_P2004806	up	0.00021383801	3.0225775	Hexim2
A_55_P2401403	up	0.0038400814	3.0202825	C030046G05
A_51_P220260	up	0.00011056501	3.0197346	Phf1
A_55_P2006281	up	0.0019579486	3.0185056	Ogdh
A_55_P2158522	up	0.00081878924	3.0165799	Pbx1
A_55_P1997407	up	0.0010451487	3.012533	C130039O16Rik
A_55_P2145059	up	0.0009920452	3.0064247
A_55_P1995354	up	0.002052248	2.9982922	Btnl2
A_55_P2043977	up	0.00042093874	2.9969075	Mtm1
A_55_P1959500	up	0.00014800935	2.9944627	Ces5
A_55_P2043657	up	0.0026094113	2.992985	Zfp677
A_55_P2077098	up	0.0010647575	2.9903266	Pof1b
A_55_P2161450	up	0.0013094804	2.9878554	Serpina3b
A_55_P2162815	up	0.0005210478	2.9870667
A_55_P1986703	up	0.00048123082	2.985922
A_51_P214747	up	0.00003083086	2.9828727	Parp12
A_55_P2001218	up	0.0012961401	2.9813328	Cd80
A_55_P2048794	up	0.0000153937	2.9801033	Cd82
A_55_P1987811	up	0.00016729729	2.9799168	Gm2724
A_55_P2027213	up	0.00013993074	2.9791276	Krtap20-2
A_55_P2007088	up	0.0018858842	2.9785078	Rnf128
A_55_P2361437	up	0.0032423	2.9767823	Pitpnc1
A_55_P2102181	up	0.005402629	2.9742994	LOC675328
A_55_P2283551	up	0.0019377497	2.972123	2810455B08Rik
A_55_P1979067	up	0.0003761989	2.968494	Gm4720
A_51_P196127	up	0.0010259723	2.967408	Papss1
A_55_P2171966	up	0.0005705641	2.9664426	Tnfaip8l3
A_55_P2092262	up	0.0010184734	2.963775	Gm7694
A_55_P2112967	up	0.0012053963	2.9634426	Diap1
A_51_P224175	up	0.0006102204	2.9607055	2210016F16Rik
A_55_P2119897	up	0.0024262608	2.9576902	Erbb3
A_55_P2077143	up	0.00012485932	2.9570744	Gm6320
A_55_P2148873	up	0.00069689023	2.951862	Cat
A_51_P291766	up	0.00019714519	2.9514248	Olfr521
A_55_P1996416	up	0.0004963842	2.9505	LOC100045477
A_55_P2050877	up	0.0002127736	2.949209	Plekhg2
A_55_P2108763	up	0.00034395407	2.9373448	Sp100
A_55_P2021345	up	0.00007676823	2.9365497	Gm14717
A_55_P2277014	up	0.00033241796	2.935925	AA522020
A_55_P1961913	up	0.000049480594	2.9288383	Pygm
A_55_P2008891	up	0.00008195735	2.9234676	Tmsb15b1
A_55_P1975065	up	0.000052441097	2.912107	Jhdm1d
A_52_P171019	up	0.009670768	2.9095151	Man1a
A_55_P2184526	up	0.0001839213	2.9081185
A_66_P106948	up	0.000016580698	2.9031334
A_55_P2002732	up	0.0025652465	2.901586	Inpp4a
A_55_P2075731	up	0.00009841024	2.8955426	Gm2943
A_55_P2152188	up	0.0007338993	2.891958	Gm2556
A_55_P1958088	up	0.0019377497	2.890093	Lyn
A_52_P118461	up	0.00012173875	2.8892143	Ipmk
A_55_P2452259	up	0.0008885651	2.886292	Gls
A_55_P2240823	up	0.00036941643	2.8785722	Epb4.1
A_55_P1984043	up	0.00018461654	2.874011	Pdcd4
A_55_P2262287	up	0.0018608127	2.869114	5430434G16Rik
A_55_P2063505	up	0.00006660036	2.8655643	Gm4235
A_55_P2019699	up	0.001074099	2.8570828	Samhd1
A_55_P2023156	up	0.0008357138	2.854726
A_55_P2031125	up	0.0002557543	2.849234	Ube2l6
A_55_P2169514	up	0.0002133474	2.8483326	Fgf23
A_55_P1988168	up	0.000044926153	2.847243	BC053749
A_51_P374869	up	0.00092978065	2.8456688	Abca7
A_55_P2423513	up	0.000046151406	2.8452582	B230369F24Rik
A_51_P198411	up	0.00011032801	2.8414588	Grb2
A_51_P237754	up	0.000026833131	2.8371797	H2-T23
A_55_P2026233	up	0.00025743374	2.8282373	Uba7
A_51_P130497	up	0.0021357657	2.8267112	Zcchc13
A_55_P1963206	up	0.000736139	2.8254738	Chchd7
A_51_P365318	up	0.0042638546	2.823295	Pcf11
A_51_P255304	up	0.00007755588	2.8215928	Cav3
A_55_P2051849	up	0.00020215122	2.8197665	Snap25
A_55_P1959541	up	0.000043672942	2.817871	Gm14026
A_55_P2019833	up	0.000021036505	2.8178034	Gm3790
A_52_P237973	up	0.0001828962	2.8158128	Olfr170
A_55_P2016024	up	0.0035492694	2.8136013	Kif3c
A_66_P118316	up	0.0011541402	2.8125384
A_55_P2079516	up	0.0009906706	2.8124437	Mpp1
A_55_P1972481	up	0.000022223037	2.8122587	LOC677644
A_52_P265877	up	0.00060563674	2.8087363	Aldh9a1
A_52_P266320	up	0.0028004562	2.8028936	Sfrs17b
A_55_P2159595	up	0.0001004306	2.8026342
A_51_P496381	up	0.0011265395	2.800489	Ptk7
A_51_P211998	up	0.000011708045	2.7984092	Sgms2
A_55_P2088425	up	0.0021722012	2.7968726	Tcn2
A_55_P2301941	up	0.000021772643	2.7966175	A530030E21Rik
A_55_P2364315	up	0.00060608616	2.7957797	D030002E05Rik
A_55_P2084448	up	0.0010534148	2.7935133	BC017643
A_51_P337944	up	0.000042017185	2.7930856	Bmp2k
A_52_P644264	up	0.000025700394	2.7903075	Capn12
A_55_P2111331	up	0.00003896618	2.7863452	Klhl32
A_55_P2131274	up	0.00002103836	2.7861538	Zfp663
A_52_P535484	up	0.0037169354	2.7821836	Gvin1
A_55_P2377527	up	0.00009748373	2.7821484	Gbf1
A_55_P2077068	up	0.008829975	2.7801778	Malt1
A_55_P2007423	up	0.00014321775	2.7797787	Ppp1r12a
A_55_P2129373	up	0.00008945478	2.77933	Capn11
A_55_P2307621	up	0.00014092877	2.7788706	5730526G10Rik
A_52_P163766	up	0.000010020352	2.7751758	Atp6v0a2
A_55_P1955715	up	0.00018548973	2.7733598	Gm14326
A_55_P2148641	up	0.0006202632	2.772784	Rab4a
A_55_P1971579	up	0.0010606189	2.769493
A_66_P111322	up	0.0010647575	2.7638588	Gm5567
A_55_P1986711	up	0.0007234305	2.7634199	Gm2338
A_55_P2009285	up	0.000025135174	2.7623868	Fbxo25
A_55_P2134581	up	0.00003615512	2.7602537	Papola
A_51_P459108	up	0.0022153591	2.7564714	Insl6
A_55_P1999384	up	0.0020234727	2.7557337	A630007B06Rik
A_51_P303725	up	0.00007111254	2.7546213	Tmem38a
A_55_P2006600	up	0.0012705066	2.746257	Gm3705
A_55_P1983262	up	0.000112583424	2.7432525	Gm4026
A_55_P1991750	up	0.0012640124	2.7381496	Mtcp1
A_52_P193301	up	0.000038884238	2.737914	Chmp4c
A_55_P2195077	up	0.0009943179	2.7368178	1700066D14Rik
A_65_P05316	up	0.00040682504	2.7338896	Zfp182
A_55_P2075274	up	0.000011692888	2.7333684	Rab11fip4
A_55_P2068247	up	0.000041312036	2.7309303	Gm2488
A_51_P472249	up	0.00012485932	2.7299488	Slc7a7
A_55_P1982420	up	0.00015880814	2.725139	C78339
A_52_P116120	up	0.0003755474	2.7248042	Coro2a
A_55_P2043982	up	0.000025087653	2.7246244	Mtm1
A_65_P10491	up	0.00037642123	2.723984	Raph1
A_55_P2080649	up	0.0023569167	2.7213326	Zfp691
A_55_P1975565	up	0.007111016	2.714063	Ttc34
A_55_P2049647	up	0.000042017185	2.711662	H2-K1
A_55_P2054455	up	0.0004075488	2.7075493	2310004I24Rik
A_65_P11425	up	0.0006460342	2.707131
A_55_P2047009	up	0.0008094722	2.7050977	LOC100047131
A_52_P86693	up	0.0005743641	2.7047963	Ifi27l1
A_55_P1959480	up	0.00026278335	2.7047873	Urgcp
A_51_P312035	up	0.0026735049	2.6991508	Cd300e
A_51_P223404	up	0.00011031912	2.6990802	Plin3
A_52_P474902	up	0.004167476	2.69879	Col20a1
A_52_P385536	up	0.000114890136	2.6985044	Ddx58
A_55_P2060752	up	0.000039320756	2.697579	Usp12
A_55_P1983468	up	0.0018285564	2.6939862	Cflar
A_55_P1978506	up	0.000021188602	2.6938584	H2-Q6
A_55_P2183672	up	0.00021097226	2.6930149	Pebp1
A_55_P2129691	up	0.00016025185	2.6845546
A_51_P394394	up	0.0000037750515	2.682601	Tspan2
A_52_P62617	up	0.0013396373	2.67936
A_55_P2042156	up	0.0006324208	2.678818	Aatk
A_55_P2072303	up	0.0006647086	2.6770847	LOC674218
A_51_P255271	up	0.000079653655	2.6770515	Gltp
A_65_P15809	up	0.00723251	2.6770444	Gm4759
A_52_P445360	up	0.00034275942	2.6726093	Krt20
A_55_P2114034	up	0.00020358412	2.6721847	LOC100048414
A_55_P2328915	up	0.0002254502	2.6703756	LOC552877
A_52_P466090	up	0.0006221454	2.6698146	Samhd1
A_51_P118400	up	0.0000722078	2.6669145	9130404H23Rik
A_55_P1980548	up	0.0004918183	2.6660485	LOC100047388
A_55_P2097972	up	0.00039530103	2.6582916	LOC100048820
A_55_P2175469	up	0.0035434833	2.6581724	Chd2
A_52_P658320	up	0.000027260488	2.6579592	Mfsd7a
A_66_P134707	up	0.00021598359	2.6526535	Mphosph9
A_55_P2112737	up	0.000046891193	2.6468613	Actb
A_55_P2047489	up	0.000024831987	2.6439435	Calm1
A_55_P1988658	up	0.0022315169	2.6426704	4930558N11Rik
A_55_P1959624	up	0.00008642042	2.6395192
A_52_P424462	up	0.00012359864	2.6353006	Ero1lb
A_55_P2115141	up	0.000041479074	2.6348999	Lcor
A_55_P2061275	up	0.001776356	2.6339004	Tbx6
A_55_P2213828	up	0.0005263928	2.6335945	4933412E12Rik
A_52_P920158	up	0.00001050646	2.6298132	Rbm24
A_55_P2170737	up	0.000079677324	2.6290624	Igf2bp2
A_52_P161297	up	0.00002633287	2.6269686	Tcea3
A_55_P2255944	up	0.0020554161	2.6242557	9130002K18Rik
A_52_P637282	up	0.00025647166	2.619923	Wipf1
A_51_P138044	up	0.000048661444	2.61803	Foxo1
A_55_P2034705	up	0.00068879337	2.617614	Nmi
A_55_P2169010	up	0.00003107046	2.6167815	Ndfip1
A_55_P2242690	up	0.0008450693	2.6150887	D2Ertd127e
A_55_P2046728	up	0.0071358886	2.614108	Gm7792
A_55_P2143015	up	0.000090208625	2.6138337	Sema6c
A_55_P1969002	up	0.00054793665	2.6122327	Tbx3
A_55_P1964364	up	0.00040158845	2.610404	Kctd14
A_55_P1956130	up	0.0000135583405	2.6091962
A_52_P163515	up	0.00018446967	2.6090038	LOC630077
A_55_P2136572	up	0.00059572357	2.608361	Cdc42se2
A_52_P320971	up	0.00024739245	2.6068738	Mt3
A_51_P241943	up	0.00034157332	2.6020415	Sap30l
A_52_P515497	up	0.00036941643	2.595025	Atp1a1
A_66_P123735	up	0.0029467233	2.5936964	Gm7938
A_55_P2069850	up	0.0030286415	2.5925126	Plp1
A_55_P2110703	up	0.008105968	2.5907958
A_55_P1955821	up	0.0036610526	2.5894217	Ccl21b
A_55_P2093232	up	0.0018119252	2.5887878	Myh7
A_51_P280437	up	0.00049713516	2.5876958	Slc12a6
A_55_P2053374	up	0.000049480594	2.5845985	Sorbs1
A_55_P2057459	up	0.0005447737	2.5817823	Mall
A_55_P1962675	up	0.00022648832	2.5770993	Jhdm1d
A_55_P1981959	up	0.0017401892	2.5765574	Trafd1
A_52_P282500	up	0.000004738886	2.5763881	Kif21b
A_55_P2254779	up	0.00022746142	2.575319	AU020094
A_52_P271377	up	0.00015994011	2.565126	Efr3a
A_55_P2155546	up	0.008261263	2.5640879	Nlrc3
A_55_P2118744	up	0.0026253038	2.5595777	Sez6l
A_51_P351238	up	0.000009229425	2.5579762	5033414D02Rik
A_52_P231428	up	0.0017342223	2.5553997	A430107O13Rik
A_52_P683306	up	0.000045562567	2.5535512	Fam13b
A_55_P1989728	up	0.00012333966	2.5533154	C2cd2l
A_55_P2160387	up	0.00027388695	2.5514944	Cxcl11
A_55_P2157068	up	0.00808888	2.5401654	Cdhr2
A_52_P451644	up	0.000010821926	2.5387523	Ndn
A_51_P492482	up	0.000026387941	2.5364196	Cstf2t
A_55_P1967885	up	0.00013188597	2.5344465	Nr3c1
A_52_P494380	up	0.00036617726	2.5339131	Dgkq
A_51_P219789	up	0.000037615682	2.5336835	H2-Q2
A_55_P2021841	up	0.000053174994	2.5319448	Calm3
A_55_P2035038	up	0.0002744913	2.530927	Gm2437
A_55_P2051124	up	0.0003611004	2.5286143	Scaf1
A_55_P2088325	up	0.000045562567	2.5276735	Ctdsp2
A_55_P2041325	up	0.0012082381	2.5271862	Cep350
A_51_P288828	up	0.0012187235	2.5267177	Gpr172b
A_55_P1983733	up	0.00018446967	2.5253475	Aldh1l1
A_52_P432685	up	0.000017718721	2.5251384	Ctdsp2
A_55_P1965584	up	0.00009841024	2.5246964
A_55_P2121372	up	0.0030541797	2.5213335	Trp53i13
A_55_P1991351	up	0.00069427385	2.520343	S100a13
A_55_P2238079	up	0.0035149632	2.5199604	A830054O07Rik
A_55_P2079927	up	0.0010916987	2.5188608	Ccdc68
A_55_P2104612	up	0.000055697546	2.5182397
A_55_P2370337	up	0.0017567843	2.5180027	8430406P12Rik
A_55_P2181029	up	0.0007886547	2.5174494	LOC675231
A_66_P119017	up	0.00013365039	2.5152552	Smarca1
A_51_P428134	up	0.00011134092	2.5149944	Lrig3
A_55_P2108483	up	0.00025361136	2.509933	LOC630285
A_55_P2105632	up	0.00031415507	2.5062697	BC024139
A_55_P2061994	up	0.0002650009	2.5036225	EG665787
A_51_P389751	up	0.004309101	2.5021365	Relb
A_55_P2008996	up	0.009370788	2.499334
A_55_P2043932	up	0.00036454172	2.498466	Tmem8b
A_51_P281700	up	0.0006490937	2.4972568	Khsrp
A_55_P2043639	up	0.00063334644	2.4956584	Rpl6
A_52_P570240	up	0.0011357747	2.4918635	Kbtbd11
A_55_P2025383	up	0.0016975156	2.4902232	Loxhd1
A_55_P2152791	up	0.0012876145	2.4896498	Tom1l2
A_55_P1991124	up	0.00060172507	2.4885607	Tom1l2
A_55_P2006280	up	0.0017485844	2.4842553	Ogdh
A_55_P2006604	up	0.00017095038	2.4823132	2810474O19Rik
A_55_P2382262	up	0.00011095788	2.4813852	A830039N20Rik
A_55_P2402929	up	0.00015065525	2.4776275	B430203I24Rik
A_51_P257675	up	0.00010435508	2.47693	Tspyl4
A_66_P112006	up	0.0037234942	2.4755623	H2-T10
A_51_P323878	up	0.00010154358	2.4736063	Coro7
A_55_P1987409	up	0.00021116078	2.4726248	Nbeal1
A_55_P2088401	up	0.0032870318	2.46947	H2-T9
A_55_P2068104	up	0.00025684616	2.469453	LOC100046225
A_55_P2119761	up	0.0031928767	2.4676409	Krtap16-8
A_55_P2049532	up	0.004919152	2.4671564
A_55_P2005898	up	0.0002766094	2.4657056
A_55_P2014500	up	0.0003054463	2.4608612	N28178
A_55_P1977426	up	0.004182433	2.460589	Oscar
A_66_P137210	up	0.0006593993	2.4590077	9130409J20Rik
A_55_P1959064	up	0.0005703766	2.455314	Oas1b
A_51_P290904	up	0.0009798763	2.4510574
A_55_P2078433	up	0.0025122936	2.4504523	Mcoln2
A_66_P119801	up	0.00059988577	2.4480426	Optn
A_55_P2055107	up	0.00024624358	2.4412916	Agpat1
A_52_P664656	up	0.0029552912	2.4383454	Acvr2a
A_55_P1957593	up	0.0013441956	2.4372966	Ino80b
A_55_P2444515	up	0.0022297327	2.4274752	Akap2
A_51_P115817	up	0.0002396497	2.4254725	Ralgps2
A_55_P2039289	up	0.00020625482	2.4207659	Hspb6
A_51_P414548	up	0.00029194623	2.417978	Casp7
A_51_P506755	up	0.0000050957965	2.41384	Tep1
A_51_P394788	up	0.000008547958	2.4123428	Actn4
A_55_P2025523	up	0.00081403175	2.4104059	Arhgap6
A_55_P2075136	up	0.00005873043	2.4062715	Gm4992
A_55_P2146525	up	0.000005500296	2.405354	Camta2
A_55_P2123942	up	0.00043234642	2.4037163	Lmbrd1
A_55_P1976734	up	0.0011487288	2.4032836	Cacna2d2
A_55_P2174288	up	0.00018933564	2.4032612	Snap29
A_55_P2149931	up	0.0018857055	2.4024165	Arap2
A_55_P2039061	up	0.00033833762	2.4011729	9230105E10Rik
A_55_P2107731	up	0.0026819522	2.4006453	Col20a1
A_55_P1963144	up	0.00004828803	2.398235	Mtmr14
A_55_P1967617	up	0.00011134092	2.3936632	Med16
A_55_P2031133	up	0.00021185934	2.3901954
A_55_P2166773	up	0.00044761697	2.3891394	Pitpna
A_51_P191463	up	0.00018662648	2.3887613
A_55_P2168736	up	0.0037928768	2.388113	Relb
A_55_P2212603	up	0.00006138447	2.3881004	Apba2
A_55_P2030948	up	0.00013354984	2.3880692	Gm16524
A_55_P2153743	up	0.0012293686	2.38805	Slc26a6
A_55_P1967105	up	0.00007036811	2.3876872	Bai2
A_55_P1989816	up	0.000045562567	2.386291	Zbtb7b
A_51_P324871	up	0.0008036658	2.3842146	Cybasc3
A_55_P2325803	up	0.00006542369	2.3817039	Tnfrsf11a
A_55_P2079928	up	0.0012876145	2.3814776	Ccdc68
A_51_P462516	up	0.0068558017	2.3809283	Senp7
A_55_P2089761	up	0.000024514653	2.376591	Gm5881
A_55_P1954986	up	0.00035043742	2.3737533	Elk1
A_51_P388478	up	0.00016274123	2.3715425	Efnb1
A_55_P2049122	up	0.0034338788	2.3714447	Tm6sf2
A_55_P2160371	up	0.000105928106	2.3675158	Slc35e2
A_55_P2039463	up	0.0003949219	2.3642275	4930455C21Rik
A_55_P2005025	up	0.008503359	2.363548	Mbnl1
A_51_P467505	up	0.0006072125	2.362696	Tec
A_55_P2069842	up	0.0007712464	2.3608174	D5Ertd579e
A_51_P230507	up	0.0010165484	2.3595831	Ell2
A_55_P2049949	up	0.00048041	2.3480458	Gm15754
A_51_P490840	up	0.00015478654	2.3476229	Trim31
A_55_P2023314	up	0.000020488415	2.3464196	Casz1
A_51_P323880	up	0.00077130116	2.3450859	COX2
A_55_P1972157	up	0.00006145131	2.3449044	Espnl
A_55_P2149763	up	0.00030179636	2.3408785	Tapbp
A_55_P2156394	up	0.000004766284	2.3393073	Btbd16
A_51_P284686	up	0.0001892494	2.3365724	Aak1
A_55_P1984314	up	0.000015532181	2.3354943	Trim43c
A_66_P109673	up	0.00024464072	2.3348434
A_55_P2084763	up	0.00047618087	2.33444	Gm10775
A_55_P1992475	up	0.0006221998	2.3319657	LOC100044229
A_51_P411728	up	0.00009263716	2.3297446	2900026A02Rik
A_55_P2451183	up	0.00092539703	2.3292062	Pdpk1
A_55_P2009673	up	0.00012148719	2.3287556	Ppp1r14d
A_55_P2160716	up	0.00041633408	2.3224077
A_52_P474636	up	0.0021519172	2.319818	Stk4
A_66_P112495	up	0.0026944065	2.3171082	Scn4b
A_55_P2385749	up	0.0000021304265	2.3133023	A130014A01Rik
A_55_P1970785	up	0.00030106184	2.3131263	LOC100044252
A_55_P2088202	up	0.00041323502	2.310271	Hcn2
A_55_P1957835	up	0.0000031533493	2.309465	Cpeb3
A_55_P2071137	up	0.0001268291	2.3093612	Asap1
A_55_P2123220	up	0.0002910258	2.3075807	Slc35e1
A_55_P2082604	up	0.00006251096	2.3066576	Ndor1
A_55_P2166685	up	0.0026039653	2.3051186
A_55_P2045414	up	0.00025684616	2.303501	Hipk4
A_65_P07196	up	0.0041119196	2.2953749	COX3
A_55_P2029528	up	0.00022822812	2.2896688	LOC100044874
A_55_P1985519	up	0.00018976151	2.2876158
A_52_P163011	up	0.000055115885	2.2872252	Naif1
A_55_P1968606	up	0.0009690723	2.2855518	Synrg
A_51_P324975	up	0.0068959063	2.2854347	Olfr821
A_55_P1996862	up	0.0019989938	2.2843847	Psme2
A_55_P2042062	up	0.00008695437	2.284123	Mier1
A_55_P2463930	up	0.007879549	2.2824368	Zmym5
A_52_P681	up	0.00007898146	2.280315	Cnot4
A_55_P2173702	up	0.00073696946	2.2793505	Ebpl
A_51_P103718	up	0.00043743258	2.2764218	Ip6k1
A_52_P384574	up	0.0011210988	2.2755756	Stard4
A_55_P2037613	up	0.0030313537	2.2747674	C130039O16Rik
A_55_P2109486	up	0.0009943179	2.272815	Gm885
A_51_P430620	up	0.00013993074	2.271979	Slc25a12
A_55_P2136556	up	0.0007165475	2.2696803	Pkn2
A_55_P2116988	up	0.0015683232	2.2678041	1700024P12Rik
A_51_P372156	up	0.0043521835	2.267547	4930563E22Rik
A_66_P110251	up	0.00032318526	2.2669983	Tmem91
A_55_P2011336	up	0.00044544073	2.2666714
A_55_P2071726	up	0.000030398349	2.2666388	Rasgef1c
A_52_P411601	up	0.0007202195	2.2662807	Ep300
A_55_P1963873	up	0.00007983466	2.2662244
A_55_P1953796	up	0.00039407428	2.2659342	Fam98c
A_55_P2100050	up	0.00015994011	2.2654538	Gm2717
A_55_P1970537	up	0.00030388718	2.2622352	Bcl7b
A_55_P2043987	up	0.00013555153	2.2618203	Luzp1
A_55_P2192577	up	0.0008838294	2.2587965	1700014N06Rik
A_55_P2178247	up	0.0001623949	2.2473671	Fam20b
A_55_P2005783	up	0.0013646601	2.2453132	Ifih1
A_55_P2047753	up	0.0005723787	2.241617	Tec
A_51_P348280	up	0.00019608281	2.2399914	Il17ra
A_55_P2003793	up	0.0037401642	2.2328615	Tspan3
A_55_P2158697	up	0.00014321775	2.229081	Hist1h4i
A_55_P2136813	up	0.007245958	2.2279108
A_51_P349878	up	0.0000288919	2.227661	Txndc17
A_55_P2096370	up	0.0006499977	2.2230942	Gm3865
A_55_P2001048	up	0.0003679928	2.219752	Rom1
A_55_P2022139	up	0.00040219247	2.2196004	Pura
A_55_P2418021	up	0.00065233634	2.2191768	C130021O09Rik
A_55_P1979397	up	0.000011871584	2.2175312	Palm
A_52_P251425	up	0.00083360175	2.2174475	D030074E01Rik
A_55_P2132902	up	0.0032879142	2.2172616	Gprasp1
A_55_P2120714	up	0.00062257267	2.2148361	E130116L18Rik
A_55_P2034740	up	0.00025281287	2.2113063	Exosc2
A_55_P1954987	up	0.0030364334	2.2109373	Slc10a1
A_52_P428745	up	0.0000149245625	2.2087703	Camk2d
A_55_P2034570	up	0.0001694156	2.2078676	Ddx19a
A_51_P128575	up	0.0006511477	2.2077641	Scgb1a1
A_55_P2015915	up	0.003655523	2.2042644	Tmcc1
A_55_P1990944	up	0.00035562154	2.2026517	Casp1
A_55_P2041673	up	0.00024543694	2.1998034	Ttc38
A_66_P103418	up	0.0020430423	2.1978667	Tmc8
A_55_P2028193	up	0.000021769314	2.1967924	Mgat1
A_55_P2043559	up	0.0007965014	2.1954675	Gm4453
A_51_P402536	up	0.0006157063	2.19386	Uvrag
A_55_P2102350	up	0.003608077	2.1937566	Stambpl1
A_55_P2019118	up	0.00035012496	2.1930327	AA414768
A_66_P119418	up	0.00006733124	2.1878738	Rb1cc1
A_55_P2014332	up	0.0050558904	2.1875477	Cntln
A_55_P2007871	up	0.00035012496	2.184896	Ptpdc1
A_55_P2090070	up	0.000102293285	2.18426	Myh14
A_55_P2171484	up	0.0010074483	2.1832123	Lta4h
A_55_P1992319	up	0.0009844048	2.1831102	Col4a3bp
A_55_P2144771	up	0.00024230158	2.1793318	Pcdh11x
A_51_P316523	up	0.00027701195	2.1776295	Irf2
A_52_P26216	up	0.00059988577	2.177536	Numb
A_55_P2160528	up	0.002638004	2.1771379	Slc8a3
A_55_P2118675	up	0.00017476823	2.1768346	Tnip1
A_55_P2089293	up	0.0035059496	2.1746688	Rnf121
A_55_P2109429	up	0.001686051	2.171704	Rfng
A_51_P313483	up	0.0015029921	2.1696491	Dyrk1a
A_55_P2053032	up	0.00049559854	2.162622	Xkr8
A_55_P2114269	up	0.00021213845	2.1622858	1700047I17Rik2
A_55_P2144766	up	0.0025641564	2.1552527	Pigc
A_55_P2047768	up	0.0012280071	2.1537917	Serpinb6c
A_55_P2064841	up	0.0003232363	2.1533523	Prss53
A_55_P1982737	up	0.00009823832	2.1467025	Dnajc5
A_55_P2108938	up	0.0001361619	2.146625	Hps5
A_55_P2030501	up	0.004907602	2.1448963	Ppp2r4
A_55_P1985890	up	0.000055115885	2.1424067	Tiparp
A_52_P606774	up	0.00007652795	2.1393065	Stk4
A_55_P2159585	up	0.000051620806	2.135852	Pm20d1
A_55_P1956063	up	0.00042549666	2.1333034	Pbld
A_52_P516097	up	0.000013808725	2.1330156	Leng9
A_55_P2007733	up	0.00008403989	2.1250126	Epn1
A_55_P2013559	up	0.00045179634	2.123026	Dpp6
A_55_P2170813	up	0.000021741102	2.121293	Pkig
A_55_P1969874	up	0.00018251722	2.1200316	Rpl21-ps9
A_55_P2017373	up	0.00044137327	2.1188812	Ina
A_55_P2118674	up	0.00012228829	2.1181529	Tnip1
A_55_P2062314	up	0.00040457022	2.117869	2900041M22Rik
A_55_P2067632	up	0.0008686947	2.1160557	Ush1c
A_55_P2133993	up	0.0019579486	2.1104116
A_55_P2100628	up	0.00019334062	2.11015
A_55_P2010699	up	0.00010329208	2.109126	BC037034
A_55_P2106820	up	0.0004027189	2.1091228
A_51_P477121	up	0.00001084318	2.1042376	Pmaip1
A_55_P2058726	up	0.0009996322	2.103194	Hap1
A_51_P448856	up	0.00027104444	2.1002553	Elf4
A_51_P291637	up	0.00039102224	2.1001232	Hspb9
A_55_P1990964	up	0.00006344336	2.0998075	Osbpl11
A_55_P2147141	up	0.00025663752	2.0922332	Spata2
A_55_P2101503	up	0.00059572357	2.088992	Stxbp3b
A_55_P2031898	up	0.0068486948	2.0879817	LOC100045902
A_51_P152040	up	0.0005774825	2.0878239	Zfp385a
A_55_P1954365	up	0.004349815	2.0856047	Ttc28
A_52_P256279	up	0.00059187884	2.085529	Zbtb11
A_51_P230934	up	0.00013624186	2.0830817	Cab39
A_55_P1955717	up	0.00012922016	2.0773427	Hccs
A_51_P503866	up	0.00009357688	2.0703964	Edem1
A_51_P114966	up	0.0008712517	2.069135	Prss37
A_55_P1980956	up	0.0013428337	2.0690074	Osbp
A_55_P2129786	up	0.0016870039	2.0663276	Slc38a10
A_52_P551903	up	0.0001308784	2.0659957	Slc33a1
A_55_P2065731	up	0.00003107046	2.0644362	6330406I15Rik
A_51_P209319	up	0.0006708391	2.0614197	Slc35b1
A_51_P219444	up	0.000000337806	2.0582662	Plcl2
A_55_P2008066	up	0.0005884857	2.058062	Itpr1
A_55_P2053398	up	0.00032661954	2.057744
A_51_P379976	up	0.00028529167	2.0577183	Arl4a
A_55_P2060454	up	0.0006386025	2.0556602	Whsc1l1
A_55_P2060444	up	0.000050652954	2.0549314	2810002N01Rik
A_55_P2065732	up	0.0031585684	2.0489676	6330406I15Rik
A_55_P2101431	up	0.00022347417	2.0471637	Mrps25
A_55_P2034260	up	0.00025976566	2.0459096	Ctdsp1
A_51_P448784	up	0.0005210478	2.0418265	Nrsn1
A_55_P2009196	up	0.000038884238	2.0416617	LOC100044654
A_55_P2091494	up	0.0052157957	2.0402293	D16H22S680E
A_55_P2061779	up	0.00013207646	2.0356984	Zfp456
A_51_P176377	up	0.00042677316	2.035432	Usp25
A_55_P2025463	up	0.00006010508	2.0347557	Brpf3
A_55_P2041355	up	0.0005884857	2.0316987	Gm4750
A_55_P2022840	up	0.0000423933	2.0310605	Csnk2a1
A_55_P1962876	up	0.00041783234	2.0308313	Adam11
A_55_P2153067	up	0.003400294	2.0306566	2610028H24Rik
A_52_P476731	up	0.000059661106	2.0290687	Fam110c
A_55_P2166985	up	0.00048856565	2.0280192	Dedd2
A_51_P316173	up	0.0026599984	2.0226696	Vmn1r192
A_51_P323148	up	0.0015153049	2.022248	Mfsd8
A_55_P2094901	up	0.0005964617	2.0216281	Phyhd1
A_55_P2133047	up	0.0009497277	2.0209248	Tollip
A_55_P2022845	up	0.00008345048	2.017124	Csnk2a1
A_55_P2023864	up	0.00010776958	2.016836	Mfap1a
A_55_P2066727	up	0.0021843403	2.0159109	Serpinb6a
A_55_P1979330	up	0.00015315197	2.0156505	Dapp1
A_55_P2233271	up	0.0010597737	2.0147398	7630402I04Rik
A_55_P2074776	up	0.00031739977	2.0142477	Gm8894
A_51_P144581	up	0.00031805216	2.0140476	Pgrmc1
A_52_P453884	up	0.0012208977	2.0137155	Foxo1
A_55_P2024888	up	0.0036560164	2.012721	Ctss
A_66_P111385	up	0.00059872324	2.0123448	Klhl28
A_66_P116299	up	0.001108167	2.008601	Pias1
A_55_P1961928	up	0.001420938	2.0078726	Fam194a
A_55_P2091201	up	0.0021084063	2.007868	Thoc2
A_55_P2097259	up	0.004247956	2.0078678
A_52_P582858	up	0.00013679516	2.00735	Dgkd
A_51_P210560	up	0.0009943179	2.0072873	Pptc7
A_52_P535255	up	0.00011945012	2.0005713	Syf2
A_51_P140321	up	0.0017896963	2.000481	Mocos
A_52_P361993	down	0.00016118742	-2.0009336	Fam164a
A_51_P343309	down	0.0053936252	-2.0027475	Cmas
A_55_P2137653	down	0.0009323478	-2.004163
A_55_P2120021	down	0.00015230941	-2.0054471	Gm8587
A_65_P07561	down	0.0017359488	-2.006954	Tpd52l2
A_55_P2060498	down	0.000027387789	-2.0071099	Zfp553
A_51_P511800	down	0.0057936506	-2.0076716	Oma1
A_51_P512629	down	0.000042314583	-2.0080059	Ttll5
A_51_P371174	down	0.0095669525	-2.009032	Bag3
A_55_P2145982	down	0.000495975	-2.0095236
A_66_P122415	down	0.00022963328	-2.0103438	Snhg6
A_51_P121252	down	0.00022347417	-2.0105577	Ints4
A_52_P239707	down	0.0036998366	-2.013565	Nfyb
A_52_P90124	down	0.00014499895	-2.015737	Prep
A_55_P2100120	down	0.00026449925	-2.0161738	Nme1
A_55_P2028362	down	0.0003755474	-2.0171921	Gm6172
A_52_P266530	down	0.0039656954	-2.0182943	Ide
A_55_P1972118	down	0.000024514653	-2.0183017	Gm8520
A_55_P2182392	down	0.0005234576	-2.0184004	Adat3
A_51_P438527	down	0.002343949	-2.0186157	Cyb5r1
A_51_P269173	down	0.0083808815	-2.0192995	Alg9
A_52_P179729	down	0.0046550957	-2.0231328	Txnl4a
A_66_P140976	down	0.0013251399	-2.0234292	Rpl15
A_51_P122723	down	0.000092170914	-2.024545	Grpel1
A_51_P140141	down	0.000268852	-2.0246835	Hspbp1
A_52_P256426	down	0.002361835	-2.024957	Gm9182
A_51_P435251	down	0.0035364826	-2.0259855	Cul4a
A_55_P1991075	down	0.0009149898	-2.026129	Lmf1
A_52_P346581	down	0.004650913	-2.0262601	Glt25d1
A_55_P2052170	down	0.000072075265	-2.0266895	Gm6637
A_52_P490863	down	0.000055328095	-2.0269105	Nop10
A_55_P2001438	down	0.0000066349808	-2.0275888	Coq2
A_55_P2161126	down	0.002106991	-2.0278463	Gm5303
A_55_P2105794	down	0.0008726312	-2.0280316	Wdr61
A_51_P259415	down	0.00041025766	-2.029626	Tmem70
A_52_P456279	down	0.00017323752	-2.0317864	Cct8
A_55_P2008176	down	0.005632344	-2.0352757	Zscan12
A_55_P2181262	down	0.00023628584	-2.0353677	Gm5047
A_55_P2037111	down	0.0009350836	-2.0380127	Ran
A_52_P471227	down	0.0069623864	-2.0380723	Ercc8
A_51_P342786	down	0.00005176886	-2.0401878	Mlh3
A_66_P134739	down	0.0006889543	-2.0421972	Clpp
A_55_P1957277	down	0.0000027479578	-2.0431297
A_55_P2007566	down	0.00030484624	-2.0433447	Trmt61b
A_51_P450123	down	0.0001508207	-2.0492692	Mrpl36
A_52_P652212	down	0.0007848939	-2.050973	Psmd14
A_66_P115757	down	0.00011414014	-2.0524423	Mthfd2l
A_52_P485971	down	0.0000015697289	-2.0531187	Scap
A_55_P2099479	down	0.00013365039	-2.0537808	H2afz
A_55_P2134800	down	0.00016274123	-2.0552568	Cinp
A_66_P129873	down	0.0000089759105	-2.055466	Npm1
A_55_P2008874	down	0.0024010914	-2.0563421	Dnmt3b
A_55_P2048454	down	0.000022247777	-2.0569155	Rps2
A_51_P201661	down	0.00029501258	-2.0621426	Xrcc5
A_51_P432199	down	0.0014539076	-2.0625026	Sap30
A_52_P282987	down	0.0000046803852	-2.0628128	Yeats2
A_51_P396708	down	0.0048749438	-2.0639756	Med21
A_55_P2134785	down	0.0053159674	-2.0644562	Zscan22
A_52_P432153	down	0.0010406073	-2.0649843	Yipf6
A_55_P1967820	down	0.004094294	-2.0652466	AI661453
A_51_P113784	down	0.0001640286	-2.0683415	Prpf19
A_55_P2087923	down	0.00887532	-2.0688443	Otud3
A_51_P362161	down	0.0007835678	-2.0689776	Ubqln4
A_55_P2163404	down	0.00017395739	-2.0703602	Gm5292
A_55_P2066468	down	0.0010930016	-2.0711	2610024G14Rik
A_66_P135194	down	0.000032300424	-2.0714343	Yrdc
A_51_P234462	down	0.000048099017	-2.0726595	Gpn1
A_55_P1980601	down	0.00050409953	-2.0734155	Oscp1
A_55_P1991500	down	0.000026833131	-2.0740466	Obfc1
A_51_P418339	down	0.0011840677	-2.075441	Nudcd2
A_55_P2018283	down	0.00014387572	-2.0771236	Hmgb1
A_65_P11632	down	0.0010916987	-2.0771563	Usp14
A_55_P2181162	down	0.0000099915815	-2.0781102	Gm13204
A_51_P221495	down	0.000005275843	-2.079147	Nsun5
A_55_P2133205	down	0.0000010524537	-2.0802128	Nmt2
A_55_P2000521	down	0.00054585125	-2.0804965	Lonrf1
A_51_P141554	down	0.0022521205	-2.0812635	Med22
A_55_P2014506	down	0.0016961852	-2.083877	Amd2
A_55_P2006754	down	0.00009841024	-2.0849948	F630110N24Rik
A_51_P317272	down	0.0010327691	-2.0853736	Bod1
A_66_P106814	down	0.00006163975	-2.0854058	Gm13552
A_52_P89477	down	0.0059785317	-2.0856092	Bcl9
A_52_P384901	down	0.000035337263	-2.0856733	Wdr43
A_52_P18596	down	0.000112456495	-2.0864086	Gm14398
A_55_P2048560	down	0.00021393469	-2.0874045	Smn1
A_51_P352562	down	0.00024989425	-2.087418	Mrpl38
A_55_P1966573	down	0.00013845637	-2.0891166	Gemin4
A_51_P477833	down	0.00039606422	-2.0892715	Klhl21
A_55_P2170670	down	0.0014580798	-2.0897532	Gm11222
A_55_P2122643	down	0.000037084323	-2.0908575	Dtymk
A_51_P226932	down	0.000019861836	-2.091565	Tubgcp2
A_52_P294253	down	0.0001508207	-2.0918715	Zfp41
A_55_P2178608	down	0.0010240555	-2.0924542	LOC674373
A_55_P1997486	down	0.000015243628	-2.0933342	Nhp2l1
A_55_P2091671	down	0.00021651172	-2.0937526	Psmg1
A_52_P167511	down	0.00023083632	-2.0938194	Gm4989
A_55_P1979551	down	0.00009819264	-2.0939867	Pitrm1
A_55_P1993453	down	0.00006989044	-2.0951903	Ftsj1
A_51_P314153	down	0.000053864012	-2.096318	Nr2c2ap
A_51_P309501	down	0.00033651263	-2.0963438	Praf2
A_55_P2092760	down	0.000077996294	-2.0971086	Rhbdd3
A_52_P103550	down	0.004643016	-2.099019	Tfdp1
A_52_P500488	down	0.008164149	-2.0997453	Lars
A_55_P2165560	down	0.00056248676	-2.1003428	Plekhg5
A_66_P114102	down	0.00008563047	-2.1005743	Zfp36l2
A_55_P2110718	down	0.00047784363	-2.1009738	Npm1
A_55_P2009762	down	0.0002589603	-2.101962	Mapkapk3
A_55_P1981599	down	0.000017577242	-2.1039665	Ccdc125
A_55_P2139992	down	0.00008345048	-2.107625	Mrps18b
A_51_P141071	down	0.00002633287	-2.1097286	Cand2
A_52_P571938	down	0.0000351075	-2.1133745	Arv1
A_51_P401527	down	0.00003967911	-2.115785	Rnmtl1
A_55_P2117411	down	0.0001236797	-2.115924	Gm13642
A_55_P2142830	down	0.00008422373	-2.116148	Ninj1
A_55_P2021455	down	0.00001953461	-2.121084	Gm8767
A_55_P1999847	down	0.0014443691	-2.1221092	Nutf2
A_52_P598634	down	0.00016586317	-2.123099	1190007I07Rik
A_51_P173906	down	0.00014016443	-2.1234195	Mto1
A_55_P2177023	down	0.0018302884	-2.1239324	Mafg
A_55_P1982872	down	0.000036310375	-2.1239934	Naa10
A_52_P76196	down	0.000012077051	-2.1249819
A_52_P633489	down	0.00059698784	-2.1298032	C1qtnf4
A_51_P433430	down	0.00008403989	-2.1305745	Phc1
A_55_P2176430	down	0.000027655968	-2.1310122	0610010K14Rik
A_51_P485391	down	0.0000046724554	-2.132136	Parn
A_51_P169032	down	0.00059572357	-2.1325932	2810004N23Rik
A_55_P2077974	down	0.0035841279	-2.1340046	Vps8
A_52_P517001	down	0.00026885996	-2.135251	Rpf1
A_55_P2133187	down	0.0005298921	-2.1369345	Gm7701
A_55_P1998854	down	0.0014375359	-2.1379309	LOC631415
A_51_P114854	down	0.000050089064	-2.1393387	Clns1a
A_55_P2101387	down	0.00003443035	-2.1407437	Nubpl
A_51_P328669	down	0.00008530344	-2.1428015	Ncbp1
A_55_P2040888	down	0.0013232299	-2.144756	Dhx15
A_51_P248444	down	0.0010759593	-2.1488159	Ktelc1
A_51_P435068	down	0.0001788306	-2.1504335	Acadsb
A_55_P2187034	down	0.000089830064	-2.1505637	Stmn1-rs2
A_52_P355057	down	0.00035088387	-2.1511161	Wdr4
A_55_P2063598	down	0.0011322699	-2.1550882	Tomm5
A_55_P2003648	down	0.000004562237	-2.1556327	Bag5
A_55_P2148744	down	0.00004592407	-2.1557443	Gm6625
A_55_P1989102	down	0.000018371013	-2.1583717	Hmgn1
A_51_P222522	down	0.000026895956	-2.1587434	Mesdc2
A_51_P297480	down	0.00013099138	-2.162521	Dph1
A_55_P2338535	down	0.0002910258	-2.1644323	Slc35a1
A_51_P245393	down	0.00004746272	-2.1664848	L3mbtl2
A_55_P2098305	down	0.00019949765	-2.166883	Coq5
A_55_P1966878	down	0.0006116638	-2.1720102	Rnaseh2a
A_55_P2052623	down	0.00028529167	-2.1747565	Pgap2
A_52_P654618	down	0.00015652156	-2.1752982	Znhit3
A_51_P187901	down	0.000018371013	-2.1756861	Nop56
A_52_P367791	down	0.00072427606	-2.1757438	Mri1
A_55_P2096486	down	0.000008280334	-2.1773875	Bcs1l
A_51_P299739	down	0.00011458499	-2.1776037	D10Wsu102e
A_52_P113672	down	0.000024498344	-2.180561	Chml
A_66_P126686	down	0.000010301953	-2.1813157	Gm5921
A_55_P2001861	down	0.0004251035	-2.1846275
A_52_P555723	down	0.003098362	-2.1852624	Ywhag
A_51_P376149	down	0.005196252	-2.1860878	N6amt2
A_51_P347823	down	0.000008358439	-2.189049	Ipo4
A_51_P394154	down	0.000011122136	-2.1891966	Ddx51
A_55_P2030721	down	0.0005799232	-2.1921966	Ankle1
A_55_P2052172	down	0.00012034148	-2.1935108	Gm6637
A_55_P2142298	down	0.0040795114	-2.1985152	Ywhaq
A_55_P2126552	down	0.0050593633	-2.199724	Zdhhc13
A_55_P2163018	down	0.00068438053	-2.1997476	LOC674538
A_66_P129852	down	0.000049302143	-2.201753	Fxn
A_51_P114878	down	0.000011623647	-2.2018216	Ikbkap
A_55_P2013863	down	0.0006590381	-2.2040818	1700028J19Rik
A_51_P430327	down	0.002089991	-2.204359	Gmpr2
A_51_P158120	down	0.000009372068	-2.2061484	B3galnt2
A_55_P2061341	down	0.00004506108	-2.2066638	Ift74
A_51_P323620	down	0.00016436107	-2.2068262	Thyn1
A_51_P363914	down	0.0000027479578	-2.2069921	Cct2
A_52_P413492	down	0.0022831722	-2.2095141	Ldlrap1
A_55_P2102857	down	0.0021717905	-2.212805	Krtcap3
A_52_P326354	down	0.0063286955	-2.2128685	Erf
A_55_P2105888	down	0.000025121108	-2.2136538	G6pc3
A_55_P1992054	down	0.00008025007	-2.2182076	Armc10
A_51_P436719	down	0.00001585575	-2.219424	Eftud2
A_51_P317443	down	0.000049089256	-2.2195237	Cd3eap
A_51_P300207	down	0.00010792633	-2.2219164	Rsl24d1
A_55_P2000219	down	0.000009733805	-2.2224047	Ubap2
A_55_P2025760	down	0.000040710333	-2.2237453	Adam9
A_55_P1969660	down	0.0002275147	-2.2254903	Pex26
A_65_P02327	down	0.00048015226	-2.22677	Pogk
A_55_P1969523	down	0.0014639766	-2.2284713	Sumo2
A_51_P323299	down	0.000024472334	-2.2294192	Trim28
A_51_P192589	down	0.0003932561	-2.230347	Pno1
A_55_P1975685	down	0.0013971833	-2.2321243	Nup37
A_51_P383140	down	0.00023966971	-2.2347727	Slk
A_55_P2114809	down	0.000024498344	-2.2349772	Gtf2e2
A_55_P2008567	down	0.0033297415	-2.2352612	Rps6
A_55_P1992174	down	0.0035386733	-2.2354653	Tars2
A_51_P169920	down	0.000049865383	-2.2377598	Noc2l
A_51_P440852	down	0.000028545608	-2.2402349	Mtrf1
A_52_P42380	down	0.000052001713	-2.2417617	Tmem106c
A_55_P2033160	down	0.00000494801	-2.2427535	Pomgnt1
A_55_P1980125	down	0.000498367	-2.2431865	Srsf3
A_52_P93902	down	0.0002944585	-2.2442784	Alg5
A_55_P2182159	down	0.0020943563	-2.2455	Ywhaq
A_52_P495031	down	0.000046618763	-2.2460651	9130401M01Rik
A_51_P153683	down	0.00027195094	-2.2462783	Lrrc26
A_52_P682990	down	0.000013416402	-2.2506964	Timm50
A_55_P2047225	down	0.0005126525	-2.250744	Uxs1
A_52_P661071	down	0.00023001917	-2.252128	Snhg3
A_51_P163444	down	0.000007757644	-2.2523482	Carhsp1
A_51_P466162	down	0.00043253307	-2.2526112	C1qbp
A_52_P161400	down	0.00028994397	-2.2543561	Cnpy4
A_51_P108489	down	0.000058700327	-2.256149	Gtl3
A_52_P608495	down	0.00015170994	-2.258114	Aars2
A_51_P404825	down	0.000019525989	-2.261448	Ccdc58
A_51_P317115	down	0.00007442309	-2.26342	Wdr18
A_55_P2171528	down	0.0013460529	-2.265927	3110082I17Rik
A_55_P2028788	down	0.0006786722	-2.26608	Slc39a11
A_55_P1970910	down	0.000682396	-2.2677705	Stard13
A_51_P298538	down	0.000027306869	-2.2682512	Prmt7
A_55_P2019684	down	0.005311131	-2.2682784	Bspry
A_52_P486702	down	0.00038512246	-2.2710004	G3bp1
A_51_P479043	down	0.00023864025	-2.2712271	Nif3l1
A_55_P2107367	down	0.000071841554	-2.2715445
A_55_P2132865	down	0.0011474725	-2.2728376	Sumo2
A_55_P1976690	down	0.0000065224162	-2.274119	Snrnp35
A_52_P424767	down	0.00032746818	-2.2756472	Rbbp4
A_52_P217604	down	0.00017843513	-2.2774644	Zfp692-ps
A_55_P2157159	down	0.0030103908	-2.2783153	LOC674580
A_51_P362903	down	0.002124852	-2.2799165	Mrps22
A_55_P2004930	down	0.00004909727	-2.2812834	Hddc2
A_55_P2035717	down	0.00005579618	-2.2821229	Pgap2
A_52_P539414	down	0.000035527133	-2.2863286	Gtf2h3
A_66_P107255	down	0.000023730969	-2.2865875	Nom1
A_51_P235687	down	0.000017577242	-2.2877967	Alox5ap
A_51_P394728	down	0.00011151099	-2.2888844	Kti12
A_55_P1984541	down	0.0024318148	-2.2889826	Gm3992
A_51_P348183	down	0.0011986113	-2.2923467	Tmem141
A_55_P2085157	down	0.00004483085	-2.2929518	Eef1g
A_55_P2102424	down	0.0005174251	-2.293865	Msto1
A_55_P2152427	down	0.00030323956	-2.2946324	Zwilch
A_52_P67995	down	0.00041216836	-2.2955496	Eif4a3
A_51_P508444	down	0.00030106184	-2.2990592	St13
A_66_P130882	down	0.00008254097	-2.299999	Eif3e
A_55_P2075268	down	0.000007327002	-2.3002436	Tmem216
A_55_P2039637	down	0.00001030031	-2.3011386	Ift88
A_51_P240594	down	0.00026778984	-2.3013225	Zfp7
A_51_P492765	down	0.00012259514	-2.3015192	Wdr75
A_51_P420236	down	0.00045179634	-2.3018508	Srrt
A_52_P367565	down	0.00023218535	-2.3030915	Mrps2
A_51_P363642	down	0.0017649959	-2.3042858	1700088E04Rik
A_51_P322994	down	0.0010802903	-2.3050735	Mrpl22
A_55_P2088725	down	0.00043932255	-2.3051972	Usp14
A_52_P529486	down	0.0002494576	-2.3088768	Wdr77
A_55_P2130930	down	0.00031188966	-2.3116932	Nhp2
A_55_P2091402	down	0.003973652	-2.3126342	Kpna2
A_55_P1992487	down	0.0036841175	-2.3130896	Gm6453
A_55_P2027788	down	0.0045353486	-2.3159177	Baiap2
A_51_P494863	down	0.00008512503	-2.3166754	Vmac
A_55_P2045658	down	0.000023030601	-2.3173892	Nme6
A_51_P217430	down	0.000022028542	-2.3180444	2410016O06Rik
A_52_P620748	down	0.00017488374	-2.3191128	Ncl
A_51_P513959	down	0.0005030823	-2.320263
A_55_P1957967	down	0.000055115885	-2.3206606	Dhx32
A_55_P1985764	down	0.00032126534	-2.3217702	LOC100047875
A_52_P212214	down	0.0036758482	-2.3240452	Pomt2
A_52_P288614	down	0.00026592182	-2.3285313	Rars
A_51_P243914	down	0.0000017296792	-2.3307078	Skap2
A_55_P2201822	down	0.00009088837	-2.3317358	Naf1
A_52_P559808	down	0.00037575455	-2.3320513	Arhgef12
A_55_P1988083	down	0.00027071728	-2.3329594	Prc1
A_51_P493037	down	0.0028909806	-2.3332458	Dclre1a
A_51_P364786	down	0.0067935865	-2.3378668	U2af1
A_55_P2111148	down	0.00038537133	-2.3397207	Gemin5
A_55_P1997400	down	0.00036594993	-2.3424616	Slc7a4
A_52_P552879	down	0.000039320756	-2.3426988	Efcab4a
A_51_P346453	down	0.00025351363	-2.3431432	Noc4l
A_51_P448203	down	0.00024407032	-2.344085	Cnbp
A_55_P2104791	down	0.00000878359	-2.3450673	Gm6443
A_55_P2040863	down	0.000495975	-2.3511403	Cnn3
A_51_P195215	down	0.0055378545	-2.3518603	Fam149a
A_52_P412321	down	0.0017949158	-2.3520396	Pcgf6
A_55_P2073885	down	0.00012922016	-2.352242	Bbs5
A_55_P1960916	down	0.00028117571	-2.3543081	Egln3
A_51_P174681	down	0.000010301953	-2.354461	Bzw2
A_65_P01418	down	0.001018681	-2.3548832	Wnk2
A_55_P2040529	down	0.000072395305	-2.3550217	Mtfr1
A_55_P1982762	down	0.003268486	-2.3565767	Hsd3b7
A_55_P1999849	down	0.00047413303	-2.365088	LOC100048065
A_65_P11773	down	0.0015191395	-2.3654432	Adi1
A_51_P479902	down	0.000998012	-2.3686898	Mars
A_55_P2124956	down	0.00038659995	-2.3694189	Zfp444
A_51_P176071	down	0.000099337514	-2.3701186	Ftsjd1
A_55_P2115691	down	0.005646127	-2.3765502	Gm9183
A_51_P301994	down	0.00007755588	-2.3796551	Rg9mtd1
A_55_P2163143	down	0.000027182476	-2.3808246	Cdk4
A_52_P211418	down	0.00034218462	-2.38764	G2e3
A_55_P1952186	down	0.00013252754	-2.3893547	2810403A07Rik
A_51_P119544	down	0.0031167849	-2.390975	Aga
A_55_P2026315	down	0.00047413303	-2.392279	Gys1
A_55_P1981550	down	0.00012382754	-2.3926692	Park7
A_55_P2066384	down	0.000010301953	-2.3940482	Akt1
A_51_P484832	down	0.000021856924	-2.3974724	Ppm1g
A_55_P2128085	down	0.00006660036	-2.397606	LOC674321
A_55_P2159801	down	0.00015154	-2.3998725	Rfc4
A_51_P151968	down	0.00051453593	-2.4000764	Eif2b5
A_52_P380329	down	0.000020262467	-2.4006	Papd7
A_55_P1981789	down	0.000112456495	-2.40075	Rrp8
A_52_P47255	down	0.00004828803	-2.4016225	Gmps
A_55_P2142296	down	0.00083166646	-2.4018605	Ywhaq
A_52_P330395	down	0.00007898146	-2.4032152	Farp1
A_55_P1980883	down	0.000118109856	-2.4032402	Ephb6
A_51_P318551	down	0.000017766226	-2.4036949	Nle1
A_51_P207403	down	0.000034913846	-2.403725	Pwp1
A_55_P2158873	down	0.00012670016	-2.4047427	Ppid
A_55_P2067652	down	0.0001508207	-2.4075613	Boc
A_66_P105074	down	0.0030138178	-2.408156	Enpp5
A_51_P341832	down	0.000032059	-2.4085033	Nthl1
A_51_P483922	down	0.00044494792	-2.4090517	Tm9sf4
A_52_P287052	down	0.00005086416	-2.4125507	Sssca1
A_52_P173368	down	0.000045562567	-2.4136837	LOC631981
A_52_P15212	down	0.0005823253	-2.414761	Ctbp2
A_52_P20966	down	0.000091174945	-2.4200358	Hnrnpab
A_51_P302458	down	0.00022300387	-2.4203787	Plscr3
A_55_P1999823	down	0.00032359303	-2.4210427	Zmynd19
A_55_P1967553	down	0.0018669703	-2.4210665	D14Ertd449e
A_55_P2048284	down	0.0040752725	-2.4217033	Aasdhppt
A_55_P2007413	down	0.00007374735	-2.4244862	Agps
A_55_P2016249	down	0.00010409763	-2.426629	Ppid
A_52_P466853	down	0.0003765048	-2.4268968	Bmyc
A_52_P149835	down	0.000015243628	-2.430164	Irak1
A_55_P1960873	down	0.000010227364	-2.4310799	Mbd3
A_55_P2123471	down	0.00054649054	-2.4319534	Kpna2
A_51_P333869	down	0.00037123397	-2.4350643	Ndnl2
A_55_P2100968	down	0.0016186016	-2.4375665	Dnahc7b
A_51_P275514	down	0.00042280438	-2.4419117	Mprip
A_51_P199098	down	0.00006385267	-2.444994	Tmem107
A_55_P1975535	down	0.0027700826	-2.4484372	Nutf2
A_52_P231737	down	0.00002943558	-2.4488	Actl6a
A_55_P1975087	down	0.0000031533493	-2.4491408
A_55_P2177026	down	0.003717634	-2.4516883	Mafg
A_52_P163939	down	0.0000016391057	-2.458474	Cln6
A_55_P2066523	down	0.0005026358	-2.4586072	Akt2
A_51_P451151	down	0.00022347417	-2.4587913	Ube2c
A_55_P1963634	down	0.000022273649	-2.4614275	1600012F09Rik
A_55_P2045792	down	0.00032126534	-2.4617167	Pes1
A_55_P2137309	down	0.00030920526	-2.464131	Kctd11
A_55_P2119030	down	0.00013139908	-2.4653707	Rasl2-9-ps
A_51_P108190	down	0.000025492209	-2.467053	Rpl23
A_52_P633128	down	0.0000031533493	-2.467995	Aasdhppt
A_55_P2008639	down	0.000013949887	-2.470163	Gm6368
A_52_P636050	down	0.000027622635	-2.4711397	Gpatch4
A_52_P677147	down	0.000017718721	-2.47487	Prmt5
A_52_P616591	down	0.0022157351	-2.4765584	Eri3
A_51_P519555	down	0.0007302485	-2.479044	Gnb1l
A_52_P144263	down	0.0037583297	-2.4791007	Rbms1
A_55_P2099061	down	0.000008358439	-2.4796674	Gm12933
A_55_P2080542	down	0.00010329208	-2.4811275	Rbbp7
A_55_P2071977	down	0.0069623864	-2.4839315	Pick1
A_52_P615312	down	0.000077140736	-2.4849532	Mrps27
A_52_P623775	down	0.00020279615	-2.4855146	Eri2
A_55_P1958394	down	0.0027260964	-2.4862566	Slit2
A_55_P2161695	down	0.0012802241	-2.487085	Kdelc1
A_52_P58471	down	0.000019861836	-2.488666	Tmem199
A_51_P223443	down	0.00010435508	-2.4908144	Cd81
A_55_P2000487	down	0.0012750804	-2.4912746	Srebf2
A_51_P108901	down	0.000029990517	-2.4915733	Ccdc86
A_55_P2121827	down	0.0070039686	-2.4921682	Dgcr2
A_55_P2156293	down	0.001609005	-2.4924111	Pcyox1
A_52_P483280	down	0.00006267714	-2.492844	Lamp2
A_51_P402458	down	0.0010451487	-2.4953823	Anxa7
A_55_P2054311	down	0.0000020275916	-2.495975	M6pr
A_51_P452820	down	0.000019525989	-2.4993787	Rpl31
A_52_P195922	down	0.000038085363	-2.500183	Exosc6
A_55_P2101392	down	0.0014363118	-2.5029826	Als2cr4
A_51_P408989	down	0.008440031	-2.503218	2810055F11Rik
A_51_P406429	down	0.000060147635	-2.5039756	Pdk1
A_55_P2125912	down	0.000106005966	-2.5052316	Cct6a
A_51_P493105	down	0.00015563477	-2.5073647	Mett5d1
A_55_P2078459	down	0.0018939879	-2.5112255	Kpna2
A_55_P2073795	down	0.000052471663	-2.515446	Mecr
A_55_P2073467	down	0.0001236797	-2.523794	Gtf2i
A_51_P171697	down	0.000055115885	-2.5256624	Pebp1
A_55_P2170500	down	0.0019755	-2.526548	Yipf6
A_51_P354433	down	0.00006841976	-2.527029	Ppie
A_51_P372172	down	0.000043389253	-2.531142	Plod3
A_55_P1998186	down	0.0000880207	-2.539126
A_52_P277854	down	0.00016679158	-2.5402958	Snrpb
A_51_P359272	down	0.006132796	-2.5439103	Alcam
A_66_P100365	down	0.00060995197	-2.5459988	Gm9523
A_55_P1998188	down	0.000034582932	-2.546055	Cdk4
A_55_P1984751	down	0.00008422373	-2.5465841	Gm8503
A_55_P2154690	down	0.00003648257	-2.5478048	Smarca4
A_51_P122845	down	0.000058700327	-2.5490944	Naa50
A_55_P2133067	down	0.0006620154	-2.5513644	Ube2v1
A_51_P196395	down	0.00017060545	-2.5538914	1110004E09Rik
A_51_P179498	down	0.00014823697	-2.5540514	Fam92a
A_51_P235705	down	0.0014870769	-2.5545485	Tsfm
A_55_P1988070	down	0.000002097561	-2.5613682	Eef1g
A_55_P1982563	down	0.000011871584	-2.5626624	Rhbdf1
A_55_P1981794	down	0.000039320756	-2.5630019	Ccdc101
A_55_P2016478	down	0.00006089731	-2.5631716	Bat1a
A_55_P2178578	down	0.00037498775	-2.5633912	Tmprss4
A_55_P2089477	down	0.0000103641	-2.5670578	Sypl
A_51_P140819	down	0.00056009006	-2.569033	Wdr36
A_52_P150565	down	0.0005459551	-2.5704603	Usp39
A_55_P2085574	down	0.000013541213	-2.572858	Nfix
A_51_P332822	down	0.00007747789	-2.5736725	Abce1
A_52_P174421	down	0.0013171023	-2.5751503	Galc
A_52_P589119	down	0.00005959533	-2.5805357	5930416I19Rik
A_52_P76034	down	0.00011513521	-2.58432	Rcc2
A_52_P572447	down	0.0063068937	-2.5874717	Agpat5
A_55_P2177755	down	0.00074466626	-2.5888007	Cdk2ap1
A_55_P2016356	down	0.00012347272	-2.5890608	Eif3b
A_52_P375493	down	0.0005244239	-2.5890732	Tfdp1
A_52_P658122	down	0.00019949765	-2.5911963	Ets2
A_55_P2109263	down	0.000112745176	-2.5983028	Ppp1r14b
A_55_P2145521	down	0.0007374883	-2.5988607	Stk38l
A_51_P450573	down	0.0003034993	-2.6055562	Tgfbr2
A_55_P2095047	down	0.00081394735	-2.6088283	Mat2a
A_51_P490023	down	0.005795015	-2.611642	Tubb2a
A_66_P128702	down	0.000053484986	-2.6125894	Nup43
A_51_P507053	down	0.000019861836	-2.6135283	Slc38a1
A_51_P273538	down	0.00044317418	-2.615263	Syce2
A_51_P150608	down	0.000021769314	-2.6161969	Jagn1
A_51_P414243	down	0.000023010727	-2.6193566	C85492
A_66_P134481	down	0.00055619876	-2.6196404	Skp2
A_55_P2071426	down	0.00005100021	-2.6248987	Fam86
A_51_P169614	down	0.0005871456	-2.634877	Utp15
A_51_P402435	down	0.0002435472	-2.635813	Trap1
A_51_P323435	down	0.0028131881	-2.6369755	Gtf2h2
A_55_P1957433	down	0.0014902517	-2.6392913	Mprip
A_55_P2097820	down	0.0000838964	-2.6404164	Gm9132
A_55_P2011132	down	0.0000017900713	-2.6417985	Armc10
A_51_P176517	down	0.000024592564	-2.6430185	Mettl11a
A_52_P400677	down	0.0000004586909	-2.643803	AW209491
A_55_P1957474	down	0.000013031093	-2.6481454	Pus7
A_55_P2121252	down	0.00009823832	-2.6504028	Amd2
A_52_P365768	down	0.00000413393	-2.6531863	Nsun2
A_52_P244193	down	0.0007350466	-2.6588595	Cd24a
A_55_P2133568	down	0.0017018643	-2.6606984
A_55_P1952743	down	0.0025582397	-2.661973	Gm9797
A_51_P156158	down	0.00030598554	-2.6620283	Phlpp1
A_51_P506417	down	0.0014621746	-2.6664753	Krt14
A_66_P114695	down	0.00013255923	-2.6667185	Cdc25c
A_51_P463187	down	0.0009387385	-2.667552	Tbc1d2b
A_51_P219325	down	0.000059661106	-2.67208	Ddx28
A_55_P2051596	down	0.00007722436	-2.6727407	Gm4499
A_55_P2060854	down	0.00018068316	-2.672854	Gm5259
A_55_P1982986	down	0.00002761621	-2.6730676	1810043G02Rik
A_55_P2023094	down	0.0066297892	-2.673581	Pes1
A_52_P648424	down	0.0000030377907	-2.6738112	Nedd4
A_55_P1956862	down	0.00058181415	-2.6780846	Egfr
A_55_P2111907	down	0.00092701457	-2.6840472	Noxo1
A_55_P2010116	down	0.0034128556	-2.6849062	Rab27b
A_52_P215418	down	0.00029196416	-2.685455	Armc9
A_55_P2083997	down	0.000035604284	-2.689648	Zfp664
A_55_P2074647	down	0.00050579937	-2.690496	Snap47
A_55_P2273959	down	0.0018927985	-2.6953242	G930009F23Rik
A_52_P163928	down	0.0000303055	-2.6995077	Poldip2
A_55_P2000158	down	0.00013099138	-2.7003977	Pik3r3
A_55_P2117594	down	0.00044182426	-2.7004378	LOC100044738
A_55_P1982186	down	0.000046176396	-2.7014165	Sgsm1
A_51_P200561	down	0.00008422373	-2.701482	4930506M07Rik
A_52_P252322	down	0.0021363143	-2.7031028	Pdcd11
A_66_P121459	down	0.00011860758	-2.7063246	Cenpa
A_65_P04980	down	0.00009942542	-2.7122326	Ilf3
A_55_P1973213	down	0.000051345447	-2.7123313	Trmt61a
A_52_P528634	down	0.0000182117	-2.7140422	Ttc27
A_52_P684378	down	0.000112864276	-2.7156117	Gpx1
A_55_P1964174	down	0.00010369558	-2.7191625	Nme1
A_55_P2083023	down	0.00004076746	-2.720711	Sac3d1
A_55_P1957762	down	0.00017543868	-2.721081	Tsr1
A_55_P1979457	down	0.0017830849	-2.724298	Prdx4
A_55_P1967439	down	0.0021536213	-2.7257442	Gtf2h2
A_55_P2046488	down	0.00038028456	-2.7279215	Nbeal2
A_51_P473272	down	0.000073186355	-2.7299998	Tspan6
A_55_P2156160	down	0.00078448694	-2.7346368	LOC637711
A_55_P2057984	down	0.00015859443	-2.738024	Tbc1d19
A_66_P132971	down	0.0033163938	-2.738704	4930429E23Rik
A_55_P1998811	down	0.00018442883	-2.739434	Gm3430
A_52_P595717	down	0.00019121626	-2.7446272	Smug1
A_52_P182690	down	0.0032395865	-2.7473402	Stx19
A_55_P2144796	down	0.00036476477	-2.7497373	Gfer
A_52_P283524	down	0.0005477431	-2.751892	Rcan3
A_51_P477676	down	0.0013919073	-2.7590206	Mcph1
A_55_P2040518	down	0.000019747593	-2.7634444	Gm14107
A_51_P479434	down	0.0008612526	-2.76924	Rfc3
A_55_P2003483	down	0.0002616488	-2.7721925	Gldc
A_55_P2060402	down	0.0002098943	-2.7785013	Grwd1
A_51_P114353	down	0.00012763703	-2.78031	Ctu1
A_52_P381953	down	0.00031739977	-2.7910945	Irf2bp1
A_52_P579640	down	0.00031341636	-2.796029	Rrs1
A_51_P117794	down	0.00034721373	-2.8008323	Bik
A_55_P2054927	down	0.00044569658	-2.8082864	Fam136a
A_51_P487298	down	0.0033472471	-2.8152692	Vasn
A_55_P2112125	down	0.00026399994	-2.815898	Tnk2
A_66_P129484	down	0.0007429097	-2.8166914	Tmed9
A_55_P2075048	down	0.00013473631	-2.8183403	Atic
A_51_P321965	down	0.000032300424	-2.8253095	Ssna1
A_66_P122758	down	0.00032636378	-2.8261425	Tsr1
A_51_P351363	down	0.0007727993	-2.8282018	Tyms-ps
A_52_P482203	down	0.0000061773117	-2.8286533	Tsen2
A_55_P2012498	down	0.00003131862	-2.8343136	Cdca7
A_55_P1994275	down	0.000026895956	-2.8351827	Gar1
A_52_P20048	down	0.00030908812	-2.8355203	Tcf12
A_55_P2054942	down	0.000013213151	-2.841338	Iffo2
A_55_P2051701	down	0.0002362599	-2.843557	Pbx1
A_52_P324754	down	0.0011160916	-2.8440685	4930579G22Rik
A_51_P329413	down	0.000015243628	-2.8474078	Pomgnt1
A_51_P228171	down	0.00014954926	-2.8514128	Cenpp
A_52_P494126	down	0.00019895498	-2.8547142	Usp46
A_51_P257934	down	0.000013808725	-2.8553536	Tnfsf13b
A_55_P2073945	down	0.0007520051	-2.8589473	Eif2b3
A_55_P2001589	down	0.0003405078	-2.860718	Klhl8
A_52_P200617	down	0.000016246842	-2.8611052	Iars
A_55_P2053848	down	0.00061695726	-2.8628836	Gm6396
A_55_P2050125	down	0.00024464072	-2.8644452	Fance
A_51_P312550	down	0.000054728578	-2.869234	Nup188
A_55_P2036863	down	0.00017417531	-2.8725479	Rabl2a
A_66_P102395	down	0.000026833131	-2.8728955	Elac2
[truncated: 984 more rows]

## Sheet: Up-regulated
Table S2. Differentially expressed genes between vil-TRa1/Apc and Apc adenocarcinomas. Up-regulated genes.
Adenocarcinomas vil-TRa1/Apc vs Apc	Common list Anova_T-test p<0.01 FC>2
ProbeName	Corrected p-value	Fold change	Gene Symbol
A_52_P70796	0.009746668	627.18054	Cxcr5
A_55_P1971729	0.004574632	332.4677	Cr2
A_55_P2082929	0.007626552	279.1039	H2-Ob
A_55_P2168223	0.0038877805	233.39041	Aicda
A_52_P244956	0.005177981	225.08458	Aicda
A_55_P1971724	0.007630052	169.8382	Cr2
A_55_P2076916	0.0007925698	140.93959	A230065H16Rik
A_51_P375862	0.0031877244	135.58641	Srpk3
A_52_P1391	0.0039813933	132.95149	H2-DMb2
A_55_P2138281	0.00006187001	129.14969	LOC100047014
A_52_P277104	0.0032176843	117.64836	Bank1
A_51_P349213	0.0030900002	114.97985	Fcrl1
A_55_P2288825	0.0015712818	112.490265	Fcamr
A_55_P2142430	0.0026039653	112.279724	Bank1
A_55_P2046064	0.00016818798	108.97891	Il22ra2
A_52_P550173	0.003475201	93.06836	Slamf1
A_55_P2382105	0.0036826134	92.808334	BC035044
A_52_P390944	0.004259981	84.643585	Chst3
A_55_P2133370	0.005544362	84.474976	Gm4610
A_51_P449325	0.0063472977	76.51038	H2-Oa
A_55_P2036357	0.0011117969	75.62353	Pyhin1
A_55_P2036627	0.002725762	72.1302	E430029J22Rik
A_55_P2361652	0.008214526	70.589226	C230085N15Rik
A_66_P108910	0.000049865383	67.04942
A_55_P2034875	0.0060642287	66.82683	Siglecg
A_55_P2047639	0.00021187314	57.370266	Cubn
A_51_P107315	0.0004773688	56.500786	Slc5a8
A_66_P130916	0.0040181526	54.13818	H2-Ob
A_66_P121117	0.0050921235	53.803604	Serpina1d
A_55_P2176185	0.0063090078	53.42077	Pcdh15
A_55_P2144526	0.008279368	51.643692	Fam65b
A_51_P305052	0.0046744454	50.870754	Siglecg
A_55_P2033110	0.003886523	50.55176	Crisp3
A_55_P1990623	0.00064724573	50.157818	Grm6
A_55_P2275969	0.00360271	49.723392	9630023C09Rik
A_55_P2067752	0.0074112047	49.424625	Psg26
A_55_P2067707	0.000018282528	46.212612	Mep1a
A_55_P2044554	0.002812516	45.368114
A_55_P2046709	0.003913171	44.290577	Gm8893
A_66_P112596	0.0073104906	44.118145	Gm9564
A_55_P2165414	0.00452454	43.333885	Serpina1a
A_55_P2010301	0.0037539343	43.2726	Serpina1c
A_55_P2010298	0.0035224562	42.73375	Serpina1d
A_55_P1994769	0.0007183289	42.347385	Gpr174
A_55_P2010312	0.002191653	42.343452	Serpina1a
A_55_P2043200	0.007733564	41.28434	LOC635905
A_51_P115462	0.0038808538	41.187042	Speer6-ps1
A_55_P1962756	0.0017373875	40.08257	Ttll2
A_55_P2113857	0.0053034546	38.300686	Serpina1e
A_51_P394847	0.008017027	37.982513	Gm11346
A_65_P05274	0.004907955	36.104282	Arhgap15
A_55_P2073825	0.0011648282	35.888878	Ocm
A_55_P1980308	0.0037648617	35.732914	Stap1
A_55_P2074241	0.0042215697	35.70059	LOC100044149
A_55_P1985950	0.00005622169	35.475338	Xpnpep2
A_55_P2374337	0.00946527	35.40935	A130071D04Rik
A_55_P2117345	0.00090832816	33.93491	Fcer2a
A_51_P446395	0.0013729269	33.547024	Csn2
A_55_P2332731	0.00046726497	32.849094	D130062J21Rik
A_51_P259975	0.0000046724554	32.818645	Aspa
A_55_P2113703	0.004861568	32.81811	Spib
A_55_P2259896	0.0004838585	32.300507	A130009E19Rik
A_51_P211260	0.0013114593	32.0874	Dscaml1
A_55_P2039230	0.0064938455	31.744741	LOC100047175
A_51_P199135	0.0008415205	31.352242	Cd83
A_55_P2307496	0.0012291727	31.227797	LOC620306
A_55_P2176175	0.0010523528	30.601736	Pcdh15
A_51_P253263	0.008794099	30.369846	Zfp831
A_55_P2091427	0.00007706336	30.12116	4930428E23Rik
A_51_P157953	0.000019525989	29.868368	6330407J23Rik
A_51_P135517	0.0036890442	29.341724	Coch
A_55_P2042606	0.000053770924	28.886204
A_55_P2079269	0.004490409	28.748127	LOC100046475
A_51_P126067	0.008835272	28.14199	Cd2
A_55_P2177741	0.000021856924	27.900387	Gm7166
A_52_P258617	0.0013745477	27.590202	Cd180
A_55_P2133978	0.00009911234	27.122133	Slc38a8
A_55_P2340950	0.0015813234	27.034416	AY512938
A_55_P2040170	0.00056248676	26.89902	Pmp22
A_66_P128761	0.0016773164	26.533253	E430029J22Rik
A_55_P1956687	0.000037974703	25.674425	Rab37
A_55_P1972989	0.0016475117	25.333513	LOC639316
A_55_P2118124	0.00090839947	24.830982
A_55_P2118570	0.00257994	24.742487	Cd37
A_51_P171936	0.00079194666	24.367653	A630033H20Rik
A_51_P229664	0.0033589494	24.333754	Cd27
A_55_P2119239	0.000015612857	24.28902	Gm2018
A_55_P2312124	0.0019119139	24.147852	A530028O18
A_55_P2355676	0.0000006287211	23.927944	4933431I19Rik
A_55_P1954940	0.00022538603	23.771536	Gm4203
A_55_P2040168	0.0015233888	23.579428	Pmp22
A_55_P2180415	0.0065959017	23.30954	Cd72
A_66_P102110	0.0008538188	22.72111	LOC100045717
A_55_P1958818	0.005686154	22.45896	LOC100041824
A_66_P120987	0.0008199025	22.41783	Cd79a
A_55_P2004746	0.0006618324	22.390053	Xkrx
A_66_P112113	0.0052264035	22.125761
A_66_P135471	0.00012871248	22.125	Gm4759
A_55_P1961270	0.005929988	22.113823	Cd72
A_51_P202050	0.005482353	22.044329	Dtx1
A_55_P2137073	0.0016567616	22.039185
A_55_P2472735	0.003372022	21.960762	A530032D15Rik
A_51_P247359	0.008384022	21.775911	Ptprcap
A_55_P1985960	0.0025609415	21.717726	Speer1-ps1
A_55_P2107447	0.000052115553	21.430834	Rab37
A_55_P2082090	0.0000149245625	21.293682	LOC631028
A_55_P1960626	0.000035337263	21.26323	Satb2
A_55_P2415387	0.0032242527	21.187016	Lrriq4
A_55_P1956370	0.002022452	21.071722	Bach2
A_55_P2039359	0.004919152	20.742603	Tnfsf11
A_55_P2039622	0.000052860392	20.578585	Clec4a2
A_55_P2120060	0.0000016564883	20.36964	Dab1
A_51_P335460	0.0000042134116	20.33438	Scin
A_55_P2028853	0.002118719	19.665838	Gapt
A_52_P15405	0.0028373143	19.604355	Blk
A_51_P500090	0.00045596398	19.560137	Klra7
A_51_P325501	0.006612431	19.381065	Crip3
A_55_P2370250	0.00008209743	19.035492	Syn3
A_51_P419246	0.0006117081	18.937689	5830416P10Rik
A_55_P2006852	0.000005502884	18.865301	Dgkb
A_66_P114768	0.00030266788	18.78407	Bach2
A_52_P423814	0.00018097923	18.706648	Cox8b
A_55_P2023612	0.0042260126	18.5276	Ikzf1
A_52_P168575	0.00046484798	18.410786	Fam169b
A_52_P229943	0.0012422635	18.400372	Ostb
A_55_P2003221	0.009648532	18.358469	Gimap3
A_52_P565847	0.000042256514	18.272688	AU018091
A_51_P324228	0.0041084345	18.261663	Satb1
A_55_P2000399	0.0025218844	18.258308	Rhox4a
A_55_P2154914	0.0063818796	18.221354	Acap1
A_55_P2039354	0.00012602823	17.635952	LOC100047464
A_51_P181286	0.003298871	17.553926	Cd69
A_55_P2043337	0.0033934359	17.419468	Colq
A_66_P124677	0.008222326	17.31332	Ipcef1
A_55_P2155620	0.005573594	17.230055	Mef2c
A_55_P2100585	0.000019861836	17.21626	Cass4
A_55_P2145606	0.0012191207	17.214054	Kmo
A_55_P2214959	0.000019070258	17.185408	D230017M19Rik
A_55_P2249556	0.003086389	16.92233	A630081D01Rik
A_52_P622850	0.0031873302	16.803392	Hes5
A_55_P1985189	0.0065053864	16.797451
A_55_P2327853	0.00012333966	16.739456	4931431B13Rik
A_55_P2293434	0.0063286955	16.605621	5830419E12Rik
A_55_P2158498	0.0018699145	16.498707	Btk
A_51_P253207	0.00006385267	16.457392	Osta
A_55_P1959784	0.0042830426	16.408041	Mef2b
A_55_P2025655	0.000003947394	16.39138	Gm7078
A_51_P173114	0.0019109586	16.370378	Cdhr1
A_55_P2350067	0.00006365154	16.320002	A530072M11Rik
A_65_P17218	0.0002220147	16.31992	Mndal
A_55_P2053823	0.0003198743	16.290442	Iqcf4
A_51_P182311	0.008138043	16.255045	Clec2i
A_52_P299832	0.007542101	16.201328	Plxnc1
A_55_P2089565	0.00006385267	16.176111	Tbx22
A_55_P2116385	0.004111605	16.171513	Gpr183
A_51_P163953	0.000010301953	16.113272	Nsg2
A_55_P2018836	0.000039136696	16.108715	Gm4440
A_55_P2093231	0.0003486377	15.988613	LOC674761
A_55_P2052380	0.00007129179	15.772807	Mpa2l
A_55_P2126394	0.001686051	15.627585	Pax5
A_55_P1987013	0.00011479854	15.499937
A_55_P2074085	0.008706498	15.459674	Gimap8
A_51_P172155	0.002865504	15.426716	Hal
A_55_P2140745	0.0053945715	15.389092	LOC235882
A_55_P2177726	0.000012596868	15.359756	Gm3344
A_55_P2082684	0.00038481125	15.297713	Krt12
A_55_P2058957	0.000026651665	14.910441	Syt1
A_55_P1976387	0.009423226	14.872312	Gimap4
A_66_P125177	0.003053491	14.719712	4931408C20Rik
A_55_P1999167	0.0022422427	14.668326	LOC546061
A_51_P339822	0.0042957277	14.607236	Arhgap4
A_55_P1975877	0.00015170994	14.601555	Bcl2l15
A_55_P2011410	0.00044758953	14.584362	Pdzk1
A_55_P2180854	0.000115276736	14.56908	Mrgprg
A_51_P405167	0.0000017900713	14.525696	Maf
A_55_P2010292	0.0014845731	14.49971	Serpina1e
A_51_P259029	0.0000010742383	14.44506	Dusp26
A_66_P120380	0.00008563047	14.362293	Apol10b
A_55_P2050944	0.000024366598	14.257057	Nmu
A_55_P2099110	0.002859944	14.150989	LOC100041746
A_51_P378210	0.00006830731	14.083255	Guca2a
A_55_P2077515	0.00040024437	14.07654	Gm2766
A_52_P578790	0.0029872132	13.999088	Dok3
A_51_P467110	0.000048661444	13.945099	Dpp4
A_55_P2058606	0.00024563484	13.779485	C130079G13Rik
A_51_P302167	0.000060390037	13.747895	Cobl
A_55_P1953819	0.0037233362	13.536632	Btk
A_51_P445562	0.0040494464	13.521833	Chst10
A_55_P2142321	0.000015243628	13.485432	Gm3957
A_55_P2361932	0.0010865041	13.454979	B230104C08Rik
A_55_P1979142	0.0029148187	13.447278	LOC100048689
A_66_P133153	0.0060123377	13.349314
A_55_P2072150	0.00002778159	13.317597	Vpreb2
A_55_P2079076	0.0007170188	13.255314	Cacna1i
A_55_P1965975	0.0027977836	13.249786	Kynu
A_55_P2099468	0.000042700303	13.247257	Gm4147
A_51_P343350	0.0003151681	13.114766	Amn
A_55_P2004551	0.00008493266	13.113613	Klra1
A_51_P283968	0.000509806	13.108838	Adamts18
A_55_P2003011	0.0000016564883	13.060358	LOC639944
A_66_P107583	0.00006660036	12.967201	Rhox3a
A_66_P107129	0.0037098872	12.940406	3300005D01Rik
A_55_P1975874	0.00029495292	12.865176	Bcl2l15
A_51_P150678	0.00009841024	12.818957	Tnfaip8l2
A_55_P2180904	0.000005886824	12.680202	Optc
A_55_P2161923	0.00023725747	12.6760025	Rabgap1
A_55_P2173672	0.0002362599	12.671818	Gm2597
A_66_P106836	0.002447116	12.584149	Kmo
A_55_P2021393	0.00036468968	12.494551	Vmn2r65
A_55_P2040549	0.00000494801	12.395554	Phox2b
A_55_P2139809	0.000052001713	12.341214	Fgf13
A_55_P2234084	0.00015828008	12.305333	AU022229
A_55_P2055127	0.000002563564	12.2942	Slc7a14
A_55_P2151388	0.00007270786	12.254807	Sostdc1
A_55_P2173438	0.0025966524	12.252576	Arhgap4
A_55_P2029436	0.00006874689	12.214789	LOC100043976
A_55_P2004511	0.00016581648	12.191093	Cd300lf
A_51_P227345	0.000008347461	12.190429	Dpep1
A_51_P253984	0.0000006493147	12.162551	Pcp4
A_55_P2050988	0.00003510448	12.130791	EG668249
A_51_P498631	0.00059572357	11.985729	Dfna5
A_55_P2074411	0.0016816303	11.923342	LOC100047294
A_55_P2053302	0.00042617676	11.916099
A_55_P1964596	0.0000066441194	11.85049	4932411N23Rik
A_55_P2403325	0.0030082928	11.790758	AI451458
A_66_P140103	0.0036479093	11.695627	Itga4
A_66_P125777	0.000036429617	11.620212	Slc43a2
A_66_P127161	0.0013577865	11.537493	Cyp2u1
A_55_P2027900	0.0010940064	11.529268	LOC100047443
A_55_P1995691	0.00002589844	11.43134	LOC635506
A_55_P1972973	0.0000022577592	11.429727	LOC100039025
A_51_P282144	0.00057551457	11.373994	Adam23
A_51_P326229	0.000399279	11.371666	Ddx25
A_55_P2091736	0.0027836843	11.33026	Rassf2
A_55_P2117623	0.0064183767	11.245502	Tnfrsf13c
A_52_P392216	0.000029990517	11.202361	Dab1
A_55_P1978258	0.00020769704	11.194705	LOC100044865
A_55_P2319730	0.00034395407	11.170102	4930414F18Rik
A_55_P2108221	0.0001679766	11.158499	Gm3438
A_52_P229981	0.00014299135	11.133774	Osta
A_55_P1994862	0.0011687775	11.121285	Ddx60
A_55_P2070331	0.0059375027	11.111185
A_51_P204103	0.0047923457	11.032908	Olfr1442
A_55_P2003813	0.00009842859	10.985425	Scn3b
A_52_P186937	0.0000010137588	10.9835825	Cmpk2
A_55_P1987291	0.0000033135934	10.951802	4833424O15Rik
A_55_P2183899	0.00026890024	10.8944025	Atg9b
A_51_P437135	0.0000010985791	10.886475	Dab1
A_55_P2065298	0.00014321775	10.869772	Olfr1500
A_55_P2094084	0.007015319	10.80014	Zfp318
A_55_P2072816	0.00005166524	10.758308	Cnksr2
A_55_P2181222	0.0012876145	10.570031	E430029J22Rik
A_51_P391955	0.007076126	10.489402	Dapl1
A_55_P2110086	0.004522434	10.480631
A_55_P2006385	0.000043672942	10.431012	Defb28
A_51_P483324	0.00019272706	10.324102	Ptpn22
A_51_P194658	0.00018711234	10.30722	Gk2
A_66_P135870	0.0001640286	10.262974	Nlrp9b
A_55_P2164090	0.0039587775	10.243085	Kcnj15
A_55_P2032695	0.0033814707	10.220203	Zcchc11
A_55_P2120469	0.0001538041	10.202687	Armc2
A_55_P1968028	0.00006950656	10.191247	Tdgf1
A_55_P2137853	0.0002845018	10.1312275	Gm9716
A_51_P130079	0.0019236923	10.124789	Lrmp
A_55_P1968633	0.00022610287	10.093866
A_66_P107379	0.00015777966	10.083275	Mdk
A_55_P2164443	0.000027182476	10.065437	Apol10c
A_55_P2172807	0.0034963528	9.923013	Gm2496
A_55_P2078735	0.0010512994	9.895921	AI662270
A_55_P1962602	0.0048482614	9.88565	Gm2690
A_55_P2019447	0.00007759178	9.8838215	Ano2
A_55_P1988202	0.0061393366	9.710333	Ifi203
A_52_P183524	0.0010187338	9.619091	Tmem86b
A_55_P2128047	0.0002838109	9.618225	Gm2217
A_55_P2036475	0.0017989482	9.578891	Ifna11
A_55_P2092953	0.004516766	9.571634	Traf5
A_51_P514085	0.004574632	9.545431	Mx2
A_55_P2077956	0.0035267028	9.513845	Gm4696
A_55_P1962603	0.001971974	9.479064	Cplx2
A_55_P2057528	0.00027061815	9.479018	Arl4d
A_55_P2026710	0.00038866946	9.442327	4930445E18Rik
A_51_P428781	0.0047292695	9.406547	Pbx4
A_55_P2123854	0.000110600464	9.392413	Zfhx2
A_51_P205779	0.00061417645	9.389455	Cd5l
A_55_P2028852	0.00028279936	9.382973	Gm9468
A_55_P1957768	0.00015635326	9.368939	LOC100047574
A_52_P502577	0.00069981744	9.364485	S1pr3
A_52_P612928	0.00010240647	9.361955	Gabbr2
A_55_P1966470	0.00028596353	9.327307	Gm2315
A_55_P2040793	0.000112456495	9.311282	LOC100040905
A_52_P642836	0.0013203789	9.299218	Pnmal2
A_55_P2035667	0.00016623584	9.267328	Gyk
A_66_P110633	0.000998012	9.26125	Apol9b
A_51_P107020	0.000051360163	9.199267	Kif5a
A_55_P2153620	0.00012303323	9.165599	Ahnak
A_51_P365516	0.00009823832	9.160103	Spink3
A_55_P2086933	0.00018355896	9.136172	Gm4368
A_55_P2037235	0.005631512	9.103842	Sp110
A_55_P2109564	0.005791942	9.069234	AI504432
A_55_P2082461	0.0004325505	8.985945	A630001G21Rik
A_55_P2086455	0.00000782278	8.970031
A_55_P2158404	0.000051350824	8.963964	Cmpk2
A_55_P2126227	0.0004921557	8.893966	Iqck
A_55_P2148400	0.0020578294	8.867803	Gm2264
A_51_P310676	0.000072659954	8.777941	Galr2
A_51_P334876	0.000027651751	8.760811	Accn1
A_55_P2118866	0.003427706	8.755376	Cmah
A_55_P1992849	0.00015983295	8.749336	Adrb3
A_51_P438841	0.000011077927	8.747244	Ctnna2
A_51_P324535	0.00026919367	8.740238	B4galt5
A_55_P2173039	0.00061188254	8.739241	Gm6802
A_55_P2115062	0.00016979904	8.736261
A_55_P2196027	0.008381994	8.69662	6330509M05Rik
A_51_P192130	0.0029374226	8.647596	Stk10
A_55_P2034870	0.00009841024	8.633724	Gm5868
A_51_P416858	0.000021535558	8.594698	Myl1
A_55_P2065958	0.0000057943594	8.576675	Gm3119
A_55_P2118857	0.00011890427	8.521883
A_55_P2107682	0.00019334062	8.495639	Gm7321
A_55_P2043367	0.00083166646	8.477496	Apol9a
A_55_P2062437	0.000860826	8.469587	Begain
A_55_P2214487	0.00086761266	8.412422	E330013P08Rik
A_55_P1962004	0.0003242868	8.400188	LOC100044473
A_66_P103027	0.00026838147	8.340561	Clec9a
A_55_P2007831	0.0010468189	8.323575	1700011F14Rik
A_55_P2118609	0.00034879873	8.318918	St6galnac1
A_66_P128445	0.00002778159	8.277529
A_51_P242930	0.005572447	8.276043	Lat2
A_55_P2138856	0.000017766226	8.274659
A_66_P127464	0.000047532216	8.226481	Zbed4
A_51_P327121	0.0023339358	8.208814	Was
A_52_P536927	0.000077236386	8.192925	Satb2
A_55_P1964332	0.00032040078	8.180506	LOC100048239
A_55_P2130104	0.00012849184	8.16926	2310046K01Rik
A_55_P1979377	0.00060887553	8.137574	Slc16a7
A_55_P2119927	0.00005432964	8.110097	LOC100047419
A_55_P1968763	0.0003768466	8.080461	Shc4
A_66_P108603	0.00031320966	8.071976	E030018B13Rik
A_55_P1974807	0.00006526527	8.056839
A_55_P2167501	0.002318962	8.054849	Acsf2
A_55_P2147791	0.0015725151	7.978871	Fam129c
A_55_P2020612	0.00014325629	7.9615703	Arl4d
A_55_P1992247	0.00017128765	7.942494	Rergl
A_55_P1964594	0.00054272584	7.8425097	LOC100046111
A_52_P130787	0.000061134495	7.825198	Kcna6
A_51_P143951	0.00004158127	7.823693	Astn1
A_55_P2181752	0.000009825213	7.7730374	Apol7e
A_55_P1997595	0.00001097822	7.762846	Slc6a19
A_55_P2162910	0.000006564589	7.7210293	Rtn1
A_55_P2118873	0.00010307113	7.685368
A_51_P212068	0.00027670266	7.646436	Abp1
A_51_P365859	0.000036310375	7.626367	Ankrd43
A_51_P346893	0.00026051808	7.609729	Extl1
A_55_P2032905	0.00044760763	7.6039786	LOC100047581
A_55_P2071626	0.0000037987143	7.6012897	C530008M17Rik
A_55_P1954985	0.0051172553	7.5988307	Foxn3
A_52_P429364	0.0057052104	7.5793986	Ccdc69
A_55_P2350022	0.000007757644	7.577817	Akap6
A_51_P277275	0.000025608075	7.5731335	Rit2
A_52_P50287	0.000017766226	7.572798	Bend7
A_55_P2149189	0.000083820094	7.569402	Gm3997
A_55_P2084068	0.0028371338	7.5220637	Phlpp2
A_55_P1978371	0.0000010027478	7.480572	Chd5
A_55_P1996504	0.0002557543	7.477018	Abcg2
A_55_P2286493	0.00010332627	7.4716053	4933405E24Rik
A_51_P305230	0.000024498344	7.4510574	Elavl3
A_55_P2163729	0.00010674998	7.4278593	Fam18a
A_55_P1953583	0.00017843513	7.414897	Ace2
A_52_P229959	0.000017577242	7.3931956	Sept6
A_55_P2055257	0.000055115885	7.377579	Maoa
A_55_P2161423	0.00002472481	7.3368106	Hif3a
A_55_P2085170	0.00010674998	7.3320155	Sept6
A_55_P2007155	0.00006588154	7.299318	Akr1c14
A_55_P2020361	0.0002610723	7.295343	Prosapip1
A_55_P2160128	0.0000073319507	7.2455993	Pls1
A_55_P1976117	0.0006934313	7.230982	Mgam
A_55_P2171897	0.0012534234	7.1939216	Notch1
A_55_P2010197	0.002421663	7.1829114	Serpina10
A_51_P508959	0.00015001032	7.17388	Prr15
A_55_P1967201	0.0000052825217	7.0820603	Ryr3
A_66_P128674	0.0000041476774	7.0811043	Mtap7d2
A_55_P2106358	0.0016859628	7.03043	Gm4077
A_51_P391291	0.00009841024	7.017151	Gng3
A_51_P442097	0.000055953635	6.964609	Slc41a3
A_51_P181341	0.000011505225	6.9307256	Necab2
A_55_P2077522	0.0005205309	6.9153056	Gm2033
A_55_P2146520	0.0003619632	6.9023185	Carns1
A_55_P1979491	0.008138043	6.856596	Cd28
A_51_P490817	0.00007403544	6.8502183	Me2
A_55_P2132888	0.0008161033	6.825197
A_52_P156452	0.0052308575	6.821087	Cmah
A_55_P2124331	0.00015215563	6.787159	LOC640017
A_55_P2129886	0.0009733564	6.759187	Btnl5
A_55_P1956160	0.0008381147	6.753899	Gm8909
A_55_P2006300	0.0014771591	6.7458878	Krt12
A_55_P2163774	0.000013136364	6.7449846	Crip1
A_55_P2131288	0.000018193095	6.7335124	Ank2
A_55_P2047718	0.00015021101	6.706467	Ceacam20
A_55_P1989765	0.0013283526	6.6721315	Gm3951
A_51_P170807	0.00043146647	6.6361256	Map3k6
A_66_P134854	0.0019994772	6.628873	Nlrp9b
A_52_P229924	0.00021747487	6.6192865	Pgm5
A_52_P104658	0.000045342935	6.6118293	Krt6a
A_52_P527917	0.00012133433	6.5895624	Slc16a10
A_55_P2131742	0.000010568998	6.5686293	Gm4698
A_55_P2149288	0.00049559854	6.5659065	Cmya5
A_55_P2127995	0.0032216022	6.5545597	Ccl19
A_55_P2032265	0.00065157725	6.5515733	1700125H20Rik
A_55_P2216536	0.00028662998	6.5337033	2610209C05Rik
A_55_P2055284	0.00012360647	6.533369	Chrm2
A_55_P2238406	0.003826302	6.5304694	6330407A03Rik
A_55_P2023037	0.0020703056	6.5267234
A_55_P2167913	0.00036526725	6.5244446	Dmd
A_52_P684138	0.0000057838383	6.523497	Dpf3
A_55_P2107775	0.00062326004	6.5046153	Apol9a
A_55_P2086628	0.0006427641	6.504153	Gm5590
A_55_P2033215	0.00036218233	6.475686	Cabp5
A_55_P1959430	0.00030106184	6.4439416	Chat
A_55_P1984690	0.000021082982	6.4401836	Ptprr
A_55_P2016004	0.005257621	6.4254813	Cd22
A_51_P295410	0.000013949887	6.4253387	Nap1l5
A_55_P2004213	0.0000444513	6.410959	Gprasp2
A_55_P2042381	0.00017957782	6.40623	Clrn3
A_55_P1989813	0.0001822547	6.386654	Gcm1
A_55_P2030046	0.0004292585	6.379036	Barx2
A_51_P299805	0.00017956346	6.375325	Slc46a3
A_51_P242166	0.0013182077	6.3528647	Lap3
A_52_P433817	0.0035183886	6.3264265	Gab3
A_55_P1991475	0.000021741102	6.3090606	Sesn1
A_55_P2020607	0.004611234	6.2938833	Pacsin1
A_55_P2122075	0.0040123872	6.2591066	Pdcd1lg2
A_51_P207940	0.0000046724554	6.2243595	Tmem117
A_55_P1991605	0.007894245	6.2218285	Aplp1
A_55_P2174386	0.000027332171	6.2217402	LOC434583
A_51_P420547	0.000062938394	6.201617	Clic5
A_55_P2101367	0.00005946337	6.201168	Ppfia3
A_55_P2133943	0.00018068316	6.19271	Gm6508
A_66_P139387	0.0000010027478	6.1856146	Prlr
A_55_P2182437	0.0041374806	6.165438	LOC100046817
A_55_P2146214	0.0026868947	6.1615186	Zcchc18
A_55_P1994812	0.0011655412	6.1418777	2010001E11Rik
A_55_P2058671	0.0028624232	6.1408443	Zfyve28
A_55_P2143219	0.0011739685	6.1260314	Rasgrp2
A_55_P2085551	0.0021932444	6.1137133	Dennd4b
A_55_P2129407	0.002926778	6.109739	LOC634091
A_55_P2115364	0.00012118928	6.061846	Gm4429
A_51_P472726	0.00003158917	6.048383	Pdlim2
A_55_P1959973	0.00035290737	6.0291085	Dcaf12l2
A_55_P2199118	0.0025568672	6.0139203	Bend4
A_55_P1994173	0.0008705875	6.0006876	EG622110
A_55_P2106039	0.0009444697	5.9916267	Map3k6
A_55_P1983162	0.00019220966	5.9822197	Pstpip2
A_55_P2121996	0.00045173286	5.97644	Gm2738
A_55_P1968703	0.00201396	5.970216	Gfra2
A_55_P2009449	0.0026188858	5.961705	Pnma2
A_52_P302071	0.000017718721	5.937992	Btnl7
A_55_P2114188	0.00018182518	5.9373307	Gm5105
A_55_P1995243	0.000110600464	5.936948	Cobl
A_55_P2392370	0.00008340951	5.9133973	D930001B02
A_55_P2043782	0.00029174425	5.9085464	Trpm1
A_51_P423518	0.00018446967	5.8784475	Amph
A_52_P95161	0.001177427	5.8742347	AI747448
A_55_P1992986	0.00019269965	5.853905	LOC675135
A_55_P1968433	0.00010892968	5.8423243	Agpat9
A_55_P1994385	0.00032491927	5.82183	B3gnt6
A_52_P151393	0.00032205737	5.820384	AI646023
A_55_P2008936	0.000033663157	5.8005323	Slc2a9
A_55_P2065434	0.000006597839	5.794657	Rprl2
A_51_P389957	0.00025136245	5.7863913	Rgs14
A_55_P2162988	0.000042743537	5.7674975	Tmem179
A_55_P2138739	0.00053778675	5.7360883	LOC100039570
A_51_P115715	0.0005480169	5.7311296	Asb2
A_66_P134488	0.0026785657	5.709532	Lif
A_55_P2006950	0.00001918875	5.6838655	Usp8
A_52_P72587	0.00023650409	5.6749783	Prkcq
A_51_P507509	0.00041538637	5.656825	Gimap1
A_55_P2178201	0.00021497387	5.632673	Wdr45l
A_55_P2021216	0.00006704425	5.622044	Crlf3
A_55_P2201020	0.000021036505	5.606749	AI790442
A_55_P2065726	0.0011611468	5.58114
A_51_P507242	0.00019895498	5.5764747	Fosl2
A_55_P2176894	0.000028994898	5.5751777	Gm2181
A_55_P2049282	0.000011871584	5.5683746	Ly6h
A_55_P2017769	0.001504377	5.567681	B020031M17Rik
A_51_P116813	0.0017914616	5.5656404	Cyp17a1
A_55_P2212968	0.000030830175	5.5575542	Cd247
A_55_P2090254	0.0000024421183	5.5525126	Sntg2
A_51_P424878	0.000016388272	5.5268517	2810405K02Rik
A_55_P2146663	0.00009157013	5.519893	Trim7
A_55_P2022793	0.0004089223	5.5121984	Trpc1
A_55_P2004168	0.0002557543	5.4698324	LOC100046325
A_55_P1987847	0.00013599088	5.4642396	LOC100043999
A_55_P2031836	0.00012586478	5.4519043	Gpr85
A_55_P2025248	0.000060946553	5.4335003	Mxd1
A_52_P73475	0.0000014049166	5.424799	Fam78a
A_55_P2004205	0.00006864895	5.422106	LOC100048080
A_55_P2108761	0.00014823697	5.408208	Sdad1
A_55_P2005808	0.000029968473	5.4026723	3110057O12Rik
A_55_P1956567	0.0000025459674	5.3926377	Rab3c
A_55_P1952842	0.00036595363	5.387942	Ceacam20
A_51_P520966	0.00014435897	5.37141	Icosl
A_55_P2155644	0.000017766226	5.3208995	2010315B03Rik
A_55_P2156515	0.00024786987	5.3204618	LOC100047866
A_51_P445473	0.0009759195	5.311337	Fut7
A_55_P2044232	0.0019171449	5.3000426	Slc10a5
A_55_P2064203	0.000055953635	5.2838616	Acvr1c
A_55_P1983668	0.0032623836	5.278134	Gm6377
A_51_P400366	0.00023458226	5.2734284	Rhbg
A_51_P518621	0.0011486763	5.2719483	Hist1h3a
A_51_P513541	0.0002537251	5.2583847	Rfk
A_55_P2000254	0.0004998308	5.2579703	Rundc2a
A_51_P451052	0.000020488415	5.242559	Pgm5
A_52_P354123	0.00023664653	5.2414	Rhebl1
A_52_P426682	0.0067855995	5.2391005
A_55_P1963792	0.00037132087	5.238679	Rhox7
A_55_P1962532	0.00005946337	5.236738	Btn3a3
A_55_P2172934	0.00002103836	5.2337084	Rgs7bp
A_55_P2015495	0.0000046724554	5.22774	Abat
A_55_P1967002	0.000002097561	5.205704	Gm9441
A_51_P502150	0.000055115885	5.191864	Slc9a3r1
A_55_P2146185	0.0006709225	5.178722	Rs1
A_55_P2007944	0.0002220147	5.173721	Prkce
A_55_P2401971	0.0015918693	5.170565	AU015680
A_51_P325223	0.00003137457	5.158909	Lin7b
A_55_P2035129	0.0009647381	5.1498556	Btnl5
A_66_P118329	0.000318087	5.1414695	Ntrk3
A_51_P323518	0.002574862	5.130286	Cend1
A_55_P2073308	0.00035636558	5.1227045	Bin1
A_55_P2143233	0.00074794015	5.1068096	Rasgrp2
A_55_P2170881	0.0000004586909	5.096224	Arhgap26
A_51_P490795	0.00012815061	5.095935	Mxd1
A_55_P2007575	0.00008811287	5.089982
A_65_P16680	0.00014551438	5.0863924	B4galt5
A_55_P2108275	0.00012989836	5.081371	Gm4578
A_55_P2143516	0.0021563063	5.0607467	Gm2291
A_51_P400016	0.00035403407	5.0597873
A_55_P2095251	0.001356813	5.056438	Ell3
A_55_P2123069	0.00008254097	5.0408735	Cbfa2t3
A_55_P2220748	0.000010301953	5.036281	Mep1b
A_55_P2121760	0.0011329965	5.026098	Gm9147
A_51_P194249	0.00017339917	5.0146565	Stmn4
A_55_P2118441	0.0012876145	5.0095925	Mx1
A_55_P2249963	0.0003258431	5.0066814	AA408865
A_55_P2052696	0.0000066441194	4.9967294	Synm
A_55_P2095820	0.0008832156	4.9966593	Kalrn
A_55_P2106429	0.00011479854	4.986425	Herc2
A_55_P1993263	0.00033833762	4.9846787	Chic1
A_55_P2020286	0.0000061773117	4.9769406	Tmem179
A_55_P2095133	0.00004312079	4.9759917	Synpo2
A_52_P607683	0.000036310375	4.95472	Ppm1e
A_55_P2018017	0.000010821926	4.9476905	Tnfsf10
A_55_P2143366	0.000010301953	4.941561	LOC100044075
A_52_P82765	0.00009860134	4.9360824
A_55_P2005055	0.00033540704	4.9218283	Pepd
A_55_P2051778	0.00021796049	4.9139247	Sult2b1
A_55_P1960351	0.000051620806	4.9028287	Cntn1
A_51_P103594	0.0014494712	4.899775	Fam162b
A_52_P260105	0.000768879	4.885906	Man1a
A_51_P516148	0.000015524616	4.8817997	Trpc4
A_55_P2221647	0.000043348795	4.870497	AI605517
A_55_P2066240	0.00043929875	4.8703732	Zufsp
A_51_P177762	0.00014478406	4.8594856	Rdh9
A_51_P317882	0.00077614235	4.851143	Sectm1b
A_55_P2100290	0.0015382757	4.8442435	Adra1b
A_55_P1954476	0.00023081087	4.8434925	Gm4921
A_55_P1997651	0.00032928574	4.8302174	Espn
A_51_P144632	0.0036826134	4.8267326	Sit1
A_52_P338956	0.000061766914	4.81634	Aspg
A_66_P108003	0.0012724724	4.7912993	Espn
A_51_P313581	0.00024819674	4.7886643	Fabp2
A_66_P128927	0.0035592432	4.774124	Gm6306
A_55_P2123484	0.000004340445	4.7711153
A_55_P2045198	0.000082729384	4.7685733	Trpc4
A_55_P2059120	0.0033647788	4.766159
A_66_P101879	0.0044988007	4.762078
A_55_P1968085	0.00030106184	4.761239	LOC677308
A_51_P302520	0.00008403989	4.761147	Myom1
A_55_P2125982	0.000030908686	4.7431855	Lrrc4b
A_55_P2156229	0.0010091229	4.7342625	Cd3e
A_55_P2150876	0.00007532853	4.7278724	Als2cr12
A_66_P131323	0.000037495836	4.727438	Fam23a
A_55_P2068882	0.00009556159	4.7195067	Ccng2
A_55_P1999818	0.0004014816	4.7190714	Gm2006
A_66_P134149	0.009243365	4.708094	Snx30
A_55_P2159309	0.00008563047	4.7037206	Synpo2
A_55_P1986019	0.0022283604	4.6928325
A_55_P1971938	0.005402629	4.691245	Atp2b2
A_55_P2096144	0.000019214622	4.6845083	Gnao1
A_51_P343429	0.0028495828	4.678213	Slc25a37
A_51_P189361	0.000079677324	4.672664	Osgin1
A_55_P1970077	0.00040246555	4.670551	LOC674221
A_55_P1955548	0.000010301953	4.6702647	Ezr
A_55_P1989205	0.00059491605	4.669147	BB114814
A_66_P118165	0.00041911553	4.6661935	LOC100038935
A_55_P2192819	0.008257989	4.651168	BB157357
A_51_P494481	0.004373629	4.6461887	Snx30
A_52_P573290	0.000048008736	4.6405854	A930001N09Rik
A_55_P1984487	0.00042554134	4.638293	Adra2c
A_55_P2024495	0.00022077236	4.6159277
A_55_P2177910	0.00055752695	4.614239	Lepr
A_66_P123617	0.0000050957965	4.613157	Lmod1
A_55_P2068673	0.000085659136	4.6068745	Stmn2
A_51_P161265	0.0000032385876	4.5840654	Ccl25
A_55_P2014978	0.00021625745	4.580133	Dvl3
A_51_P175424	0.00014148508	4.5772977	Car14
A_52_P644690	0.0020614315	4.5639105	Flt3l
A_55_P2021923	0.00024025174	4.562586
A_51_P218774	0.008545061	4.5598993	Rgs10
A_55_P2074636	0.000072710536	4.5456142	Adap1
A_55_P2018307	0.00045071283	4.5326676	LOC677576
A_51_P277006	0.00015311448	4.5322733	Chst8
A_55_P2015405	0.008539485	4.5274153	9930111J21Rik1
A_55_P1977802	0.00611859	4.5186496	Folr4
A_55_P2133624	0.00023969727	4.503786	Gm2891
A_55_P2116391	0.000009372068	4.4990854	Tesk2
A_55_P2008895	0.000012254537	4.4918494	Tmsb15b1
A_51_P450888	0.0037163026	4.4863167	Rtn4r
A_51_P208435	0.0035037366	4.486006	Ston1
A_51_P320980	0.0037198954	4.482986	Sfxn4
A_52_P313285	0.0005291433	4.466942
A_55_P1995108	0.00026533174	4.4645195	5430427O19Rik
A_55_P2137941	0.00047519384	4.457177	Fxyd2
A_55_P2168426	0.005725371	4.452792	Fam113b
A_55_P2114354	0.00041974912	4.448164	Wdr67
A_55_P2151209	0.00028545523	4.434661	Krtap16-4
A_55_P1990331	0.00013532177	4.433217	Add1
A_55_P2034928	0.00014560606	4.431692	LOC625360
A_51_P358243	0.00015871086	4.4274273	2610029I01Rik
A_51_P439299	0.0031403222	4.414293	Relt
A_55_P2154107	0.00035805698	4.4035473	Gcm1
A_52_P168449	0.00012485932	4.4023614	Mapk11
A_55_P2030045	0.0036875806	4.3654766	Barx2
A_55_P2136752	0.0005885615	4.3627462	Ermn
A_55_P2081790	0.00028371546	4.3569546	Slc44a1
A_55_P2137586	0.00060994475	4.3543534	Nphp4
A_51_P192089	0.000077852244	4.3366385	Pinx1
A_55_P2096917	0.0004754433	4.3251996	Mreg
A_55_P2141943	0.00021913063	4.320945
A_55_P1957049	0.000060411414	4.3150473	Bai1
A_55_P2145506	0.009802576	4.302487	Flt3l
A_55_P2262753	0.0016223904	4.2879224	9530053J19Rik
A_55_P1957385	0.0017367409	4.2857857	Snx25
A_55_P2305525	0.000029961964	4.277632	C81189
A_51_P384994	0.004067797	4.2670097	Grik4
A_51_P475938	0.00042542344	4.2584457	Mfsd6l
A_65_P16081	0.00089149206	4.253242	Gm3923
A_55_P2413939	0.00036572764	4.247483	9030625G05Rik
A_55_P1994284	0.000053311807	4.242611	Catsper4
A_51_P264695	0.00004793276	4.23836	Crym
A_55_P2072315	0.00048856565	4.2344575
A_52_P11441	0.0013361743	4.231332	Rab6b
A_52_P571607	0.00022304694	4.2298694	Myo1a
A_55_P2232988	0.000045562567	4.2291036	Scube2
A_55_P2232023	0.0006840516	4.2283254	AI448005
A_55_P2163857	0.0001764355	4.2256503	9230105E10Rik
A_55_P2099650	0.000010301953	4.2161174	Slc24a3
A_66_P129619	0.0025588134	4.201718	Gm2011
A_55_P2097828	0.0043218066	4.200224	Gmfg
A_55_P2183498	0.0004856322	4.194724	Spcs2
A_55_P1999349	0.00003883937	4.192285	Nudt4
A_51_P271425	0.00009157013	4.1810055	Lhfpl4
A_55_P2037538	0.0012608477	4.1795077	Gm8301
A_51_P251205	0.0000759874	4.1774154	Psd
A_52_P450188	0.00012303323	4.1541586	Mtmr4
A_55_P2162747	0.00006145131	4.1488075	Accn4
A_55_P1996893	0.0002124096	4.14476	Zpbp2
A_55_P1981830	0.0002605305	4.122822	LOC100041203
A_55_P2065325	0.0021998917	4.11305	2310067B10Rik
A_55_P2163725	0.0000019668291	4.1107917	Slc7a9
A_51_P327632	0.0011819381	4.109671	Igsf3
A_52_P95910	0.0052000624	4.10785	Ugcg
A_55_P2033135	0.000013034676	4.1048756	Sh3bgr
A_55_P2174198	0.000051324037	4.104431	Hist1h4i
A_55_P1988664	0.001691109	4.1035266	Map3k14
A_55_P2183518	0.00019332922	4.098193	LOC100044930
A_55_P2222870	0.000029367546	4.0921855	Mylk
A_55_P1963965	0.00007748164	4.0869455	Hcrtr1
A_52_P561161	0.0013936162	4.0793705	Dennd5b
A_52_P458279	0.0004478333	4.074768	Prlr
A_55_P1999202	0.0018858842	4.0722737	Vmn1r217
A_51_P450406	0.000072659954	4.070019	Muc3
A_55_P2130388	0.0027462265	4.0689325	Mical1
A_55_P2297806	0.00055752695	4.0686936	Mapkbp1
A_51_P265348	0.00008178421	4.066224	Ldb3
A_52_P122572	0.00006320024	4.053009	Rasgrp4
A_55_P1988260	0.0005237217	4.047183	LOC100048847
A_55_P1976376	0.0019124998	4.0420213	Gimap4
A_55_P2253289	0.005196252	4.0389957
A_55_P2222437	0.000031423926	4.036951	D430040D24Rik
A_55_P1985337	0.000021325399	4.023689	Sytl3
A_55_P2076605	0.0031952774	4.010446
A_52_P434055	0.0056284564	4.0077157
A_66_P127262	0.001275696	4.0027575	Gm8799
A_55_P2167620	0.00042323867	3.9983623
A_51_P391727	0.000066069595	3.993578	Slc3a1
A_52_P465980	0.00016509225	3.9789526	Cplx1
A_55_P2341890	0.00066297606	3.972718	4921511C10Rik
A_55_P2169356	0.0007202515	3.9685352
A_55_P2076524	0.00025339605	3.9680686	LOC100046441
A_55_P2119440	0.006678991	3.9633
A_55_P2025702	0.00042542059	3.9613998	C330007P06Rik
A_51_P171107	0.000060411414	3.961353	Tmem35
A_55_P2243261	0.00023218535	3.960199	9530097N15Rik
A_51_P465582	0.00022186138	3.9590816	Hdhd3
A_55_P2122020	0.000039320756	3.9558492	Klf4
A_55_P2180056	0.0005237217	3.9540749
A_55_P2183055	0.00010418162	3.952482	E4f1
A_55_P2156370	0.000111695284	3.9523594	BB014433
A_55_P1955733	0.0003852556	3.9505148
A_55_P2247235	0.00063361746	3.9472995	2610019E17Rik
A_55_P2170834	0.00027509773	3.9426622
A_51_P124568	0.00011353477	3.94212	Mpp1
A_51_P123676	0.0003446576	3.9418907	Synpo
A_55_P2017645	0.005223866	3.940286	Tap2
A_52_P114722	0.00057338295	3.939478	Ptpn6
A_55_P2116149	0.0009232637	3.938778	Gm2509
A_55_P2047200	0.0010153779	3.9377398	Gm8985
A_51_P285077	0.000030279638	3.9332285	Hhatl
A_52_P639402	0.00006425976	3.9304595	Kcnk3
A_55_P1984815	0.0012299168	3.925534	Snph
A_55_P2024366	0.0000149245625	3.9189615	Raver2
A_55_P2301063	0.000057422145	3.9073033	9930024M15Rik
A_55_P2096127	0.00017306236	3.906816	Gm2527
A_55_P2065751	0.00010775165	3.8886995	Krtap8-2
A_66_P127070	0.0014349098	3.8815885	Gdf5
A_55_P1969670	0.00033467668	3.873135	Dpp10
A_66_P119123	0.000025330024	3.872831	A1cf
A_51_P161554	0.00019424419	3.8722005	Arid3b
A_52_P398989	0.0003611004	3.8590043	Cytip
A_51_P497724	0.002528662	3.8559182	Apol7a
A_55_P2050268	0.0017494736	3.844827	Nfkbid
A_55_P2039196	0.0003991644	3.8404636	Gfra4
A_52_P288997	0.0013654605	3.833557	A630007B06Rik
A_55_P2226660	0.00024407032	3.832302	5033418A18Rik
A_66_P117786	0.000027254246	3.8321085	Crxos1
A_55_P2026547	0.000021573343	3.8240302	Gal3st2
A_55_P2131954	0.00012933252	3.8222575	Gm2590
A_51_P270891	0.00023628584	3.8216913	1700056E22Rik
A_55_P2082979	0.0000149245625	3.809124	Irak2
A_52_P199633	0.0007583116	3.8060255	Trim79
A_55_P1956048	0.00016729729	3.8014123	H2-T3
A_55_P2183668	0.0022715933	3.788992	Vwa3b
A_55_P2141287	0.00024725162	3.78822	Erlin1
A_55_P2121484	0.0006889543	3.788133	Smo
A_55_P2028847	0.0006580446	3.778482	Gm9468
A_55_P2136526	0.000014108382	3.7755702	Mll2
A_55_P2029902	0.00013473631	3.771384	Gab3
A_51_P240986	0.0009983492	3.770445	Plekhg6
A_55_P2113598	0.0030286897	3.7689948	Ikzf3
A_51_P184728	0.0000014049166	3.768029	Cnksr3
A_55_P2128597	0.00060047145	3.7574277	Nr1h3
A_51_P401683	0.0005230847	3.7556372	Tm6sf1
A_52_P81101	0.000048008736	3.7555027	Ipmk
A_55_P1971574	0.0013275336	3.7507946	Acox3
A_52_P315976	0.000009372068	3.7422028	Tpm2
A_55_P2336623	0.00011390208	3.740438	E030042N06Rik
A_52_P218976	0.00035593548	3.735493	Cyld
A_55_P2256158	0.0001683121	3.7285333	4930506C21Rik
A_51_P426214	0.0029647003	3.7255604	Src
A_66_P108138	0.00012849184	3.7254398	Impact
A_55_P2126950	0.00070252136	3.7243097	Zfp467
A_66_P128997	0.001465794	3.7202551	Pml
A_55_P2163098	0.00019440254	3.7179608	Akr1c18
A_55_P2102683	0.0015376199	3.7137227	LOC100047543
A_55_P2033376	0.0000771409	3.7120602	1810041L15Rik
A_55_P1961760	0.0003647585	3.7095568	Gm3237
A_55_P2042615	0.0010008886	3.7093694	LOC100045313
A_52_P530291	0.001792157	3.706335	Pim1
A_66_P110909	0.00008340951	3.7013168	Ppp1r12a
A_55_P1963201	0.00006163975	3.6950285	Chchd7
A_55_P2083694	0.000042867974	3.683238	Adam33
A_55_P2014337	0.00015789685	3.681022	Bach1
A_51_P358574	0.000025809068	3.6783338	Pdzd3
A_55_P2021476	0.00013188597	3.6782246
A_55_P2142326	0.000049945076	3.6701915
A_55_P2086677	0.00006163975	3.6684377
A_55_P2131725	0.0002265708	3.6626337	LOC100045026
A_55_P2003266	0.00037120827	3.6600926	Fam107a
A_55_P1960999	0.00011096306	3.6570134	Pigr
A_51_P514712	0.00537822	3.6496656	Parp14
A_55_P2393734	0.00022495844	3.648734	4933421H12Rik
A_55_P2084542	0.00052905624	3.6482337
A_55_P1958453	0.00041077816	3.6474144
A_55_P2345853	0.0029189736	3.64075	3830612M24
A_55_P1960479	0.00019086637	3.6406245	Gm3114
A_55_P2173968	0.00035491431	3.637889	Ctdspl
A_55_P2008889	0.00000595304	3.6335394	Tmsb15b2
A_51_P450527	0.000015912547	3.618198	Tagln
A_55_P2091294	0.00043198868	3.6164315	Hps5
A_55_P2194594	0.00074301317	3.6123996	E130106K03Rik
A_55_P2070766	0.00022129828	3.601738	Gm3241
A_55_P1989673	0.000010301953	3.6000438	Slco2a1
A_51_P517870	0.007834257	3.5996196	Nfatc1
A_55_P2148935	0.00010989083	3.5923164	LOC100040286
A_55_P2082478	0.0004478333	3.5918326	Kidins220
A_51_P426739	0.00013365039	3.5874612	Gpt
A_55_P2135035	0.00027698578	3.5861144
A_55_P1962699	0.0002324866	3.5777078	LOC100047021
A_55_P2097309	0.00048856565	3.5774949	Nudt4
A_55_P2320263	0.00009560586	3.5767725	C030007I01Rik
A_55_P1961444	0.002091564	3.5747707	Plcb2
A_55_P1982747	0.00006584361	3.573483	Slc8a3
A_55_P1955437	0.000008619799	3.5729103	Cmtm5
A_55_P2067712	0.00035805698	3.5705492
A_55_P2160261	0.00014775885	3.5698612	Gm5602
A_55_P2120577	0.0016591069	3.5677629	Cited2
A_55_P2148046	0.000004766284	3.563629	LOC100047388
A_66_P132515	0.00006783435	3.561502	Chmp4c
A_52_P668984	0.00008347225	3.5588474	4930420K17Rik
A_55_P2027337	0.00069848646	3.5587869	LOC100045145
A_55_P2171788	0.00024739245	3.5577354	Gm2598
A_55_P2066553	0.000096053554	3.5551517	5330437I02Rik
A_55_P1961761	0.00018041719	3.538549	Dcc
A_55_P2053923	0.0008429326	3.5363915	Rab17
A_55_P1981829	0.00027815776	3.534157	Rhox8
A_52_P359621	0.0000033646788	3.5333452	Luzp1
A_55_P2009915	0.000052001713	3.5313869	Stxbp3a
A_51_P278994	0.0011719654	3.5283566	Swap70
A_55_P2120141	0.00026484017	3.520696	Gm4522
A_55_P1981972	0.0039854893	3.5186749	Tnfrsf13b
A_55_P2156930	0.00090777234	3.517587	Sytl3
A_51_P383194	0.000021036505	3.5173225	Pde9a
A_52_P254174	0.00012950486	3.5172217	Nr3c1
A_66_P125110	0.0025426447	3.512871	Gm3006
A_55_P2077501	0.00012052437	3.512077	Gm6940
A_55_P2005903	0.00006423118	3.5099633	Lhx6
A_55_P2040773	0.00010901054	3.5081637	Gm6837
A_55_P2039320	0.00048893143	3.5064924	Zfp365
A_55_P2012051	0.00006134822	3.5006268	Sox1
A_55_P2020035	0.0002912174	3.4999819	LOC100045113
A_52_P615952	0.009880319	3.4987793	Qk
A_51_P343913	0.0002841339	3.4977798	Parp4
A_55_P2074353	0.0000065402	3.4976206	Synm
A_55_P1988872	0.002068733	3.4974039
A_55_P1991783	0.000097370925	3.4943085	Gm7149
A_55_P2125491	0.0041637733	3.4935992	Tnfrsf4
A_51_P382805	0.000091034235	3.4916341	Zpbp2
A_55_P2185332	0.00010086414	3.4901488	Il17rc
A_55_P1995337	0.00037268788	3.4876842	Btnl5
A_55_P1982227	0.000097311844	3.478509	LOC100048656
A_55_P2053753	0.0010707629	3.4780297
A_51_P102459	0.0016927753	3.471534	Jph3
A_51_P198434	0.0002242121	3.4683297	H2-K1
A_52_P69558	0.0001838479	3.4675841	Gm8221
A_52_P173442	0.000010997922	3.4640317	Wscd2
A_55_P2012261	0.000010029239	3.4617965	Xkr9
A_52_P65494	0.000055953635	3.4579942	Iqgap2
A_55_P2039210	0.0008895512	3.4514358	Cpt1b
A_55_P2092831	0.00010019185	3.4447126	Gm2008
A_55_P2037333	0.0011819381	3.443058
A_55_P2064171	0.00041349957	3.4426224	Gm7468
A_55_P2116621	0.0026253038	3.4370284	Cited2
A_51_P214197	0.000013949887	3.4347596	Stk17b
A_51_P166456	0.0007183289	3.4337366	Fzd5
A_55_P2100222	0.00012539858	3.4295444	Gm4425
A_51_P276939	0.0006471132	3.4284348	Gmip
A_55_P2041457	0.00024922434	3.4115238	Gm3195
A_55_P2045928	0.0000842688	3.4043243
A_55_P2025328	0.00012333966	3.403031	Tacr2
A_55_P2114697	0.00024453527	3.401151	Gcm1
A_52_P260555	0.0000149245625	3.3938274	Vil1
A_55_P2103626	0.0011678474	3.3916397	Slc27a4
A_51_P514449	0.0000031533493	3.385896	Nr5a2
A_55_P2101944	0.00022533823	3.3855236	Gm9444
A_55_P2040519	0.0013791055	3.3853414
A_51_P135340	0.00046726497	3.3799813	Panx1
A_55_P2102738	0.0005486011	3.3767557	Gm3781
A_55_P1979973	0.0000027479578	3.3629773	Nuak2
A_51_P502872	0.000091153444	3.360551	2200002D01Rik
A_52_P117408	0.00019510357	3.357334	Tg
A_55_P1974827	0.001898364	3.3561273	Pde1b
A_66_P117610	0.002958902	3.3546076	LOC100047133
A_51_P176797	0.00014321775	3.3532088	Limd2
A_52_P348250	0.00011134092	3.3531244	Klhl29
A_55_P2068248	0.00006841976	3.3471498	Gm2488
A_51_P224983	0.000021741102	3.3433864	Cln8
A_55_P2085641	0.00030911082	3.341434	Lmbr1l
A_55_P1988113	0.00021796049	3.337522	Cyth2
A_55_P1960688	0.00036595363	3.3321242	Tmem220
A_55_P2112892	0.000010301953	3.3300147	Dab1
A_52_P370392	0.0003425723	3.327204	Mapk8ip2
A_51_P518592	0.00096733676	3.3250184	Atxn7
A_55_P1965000	0.00006224676	3.3182158	Ddx58
A_55_P1966660	0.000027138403	3.3173296	LOC547349
A_52_P476560	0.00019269965	3.3157382	Tpcn1
A_55_P2021119	0.005631512	3.3137822	Sun2
A_51_P464710	0.00029872532	3.3101556	Adap2
A_55_P1974780	0.000043044187	3.308938	Gm3306
A_55_P2104988	0.00017128765	3.3073108	Accn2
A_55_P2132800	0.0013205891	3.3058043
A_55_P2102182	0.000033634937	3.3012798	LOC675328
A_55_P2086954	0.00019584376	3.2971742	Gm4372
A_52_P595824	0.0004986992	3.2888377	Cpeb4
A_51_P188574	0.0002944585	3.2888052	Tnfaip8l3
A_55_P2069935	0.0014570298	3.2866325	Fxyd2
A_55_P2012780	0.0005000889	3.285699	Rnf167
A_55_P2144914	0.004112391	3.284646	LOC100047516
A_55_P2091616	0.00010093597	3.2807035	Krt222
A_55_P2018357	0.000048315123	3.280035	Ankrd56
A_55_P2021398	0.000504281	3.2658594	Gm2393
A_55_P2030627	0.0025459593	3.263527
A_55_P2126870	0.002929534	3.2611382
A_66_P106133	0.00037749144	3.2560768	Magi3
A_55_P2077497	0.00018231053	3.2531228	Gm6940
A_55_P2009042	0.00024702458	3.2502153
A_55_P2062513	0.00016008297	3.2497973	Pdzrn3
A_55_P2156785	0.00066400843	3.2479196	Ppfia3
A_55_P2039532	0.000052100488	3.2421458	Pax8
A_55_P1967708	0.00027850142	3.2362301	LOC100046301
A_55_P2426941	0.00023269637	3.2361548	Gprin3
A_55_P2166128	0.0021698144	3.233184	Gm3947
A_51_P254262	0.00002633287	3.2329721	Nxph3
A_51_P371816	0.00003682728	3.2295902	Myo15b
A_55_P2077088	0.0009906706	3.2289238	Phxr4
A_51_P212038	0.00044410463	3.2273428	Atp6v0e2
A_55_P2016079	0.00006660405	3.226881	Gm7092
A_55_P1953028	0.00031515717	3.226557	Tnfsf12
A_51_P212308	0.00049559854	3.2249527	Cxadr
A_55_P1967591	0.0000672558	3.2243114	LOC100044615
A_66_P120249	0.00018233887	3.221294	Nr1h3
A_55_P2051864	0.0006462729	3.2185116
A_55_P2025443	0.00003837413	3.2167816	Oprm1
A_55_P2083700	0.005573594	3.2130895
A_55_P2062255	0.00006187001	3.2109072	4831426I19Rik
A_55_P2249849	0.00190791	3.2016883	Sema6a
A_55_P2141978	0.0022712192	3.2010405	Nr3c2
A_55_P2146655	0.000041585092	3.1970935	Gm2262
A_55_P2028734	0.0042817495	3.1965883	Klra16
A_55_P2041070	0.0001339579	3.1950743	Tle3
A_55_P2073617	0.00032013393	3.1940162	Fgf6
A_55_P2048499	0.000013365067	3.1911366
A_55_P2004727	0.00083712477	3.180336
A_55_P1955876	0.000016580698	3.1783018	Ifitm7
A_66_P122219	0.0000066441194	3.167648	Kcnd3
A_55_P1988774	0.00016441505	3.1660542	Slc17a5
A_55_P2118629	0.00033056288	3.1654398
A_55_P2153361	0.0018655063	3.1565948
A_55_P2131979	0.00047017966	3.15614	March1
A_55_P2183750	0.00030473198	3.1538284	Ncoa3
A_55_P2047620	0.00014785024	3.1521273	Gm3124
A_55_P2069277	0.00034586582	3.1520448	Mtf1
A_55_P1953508	0.000017698187	3.1508315	Mobkl2c
A_51_P468073	0.0015301361	3.1505594	Ggt1
A_52_P88695	0.00010241798	3.1491623	Dgka
A_55_P2094469	0.00040921138	3.1424434	Kdr
A_55_P2033120	0.00002665419	3.1396437	Srxn1
A_55_P2072872	0.00043821894	3.1387906
A_55_P2075090	0.00041974912	3.1347127	Gm7257
A_55_P2091676	0.0006129025	3.127821	Fas
A_55_P2068233	0.0006647086	3.1264758	Phactr1
A_55_P2050727	0.00037882305	3.1218102	Fcrl5
A_55_P2224830	0.00080873823	3.1106644	D230044B12Rik
A_55_P2183712	0.000508501	3.1093562	Mknk1
A_55_P2108451	0.00008056133	3.1084158	Galns
A_55_P1991310	0.00008945478	3.106118	Npvf
A_55_P2316783	0.0020343603	3.1043057	Grm5
A_66_P114585	0.0012196356	3.1032612
A_55_P1977741	0.0027951435	3.1028554	4932422M17Rik
A_55_P2167447	0.00014192706	3.1016233	Cnnm3
A_52_P445253	0.0008421657	3.1006694	Dst
A_55_P2416862	0.00135175	3.0968668	Tmem175
A_55_P2010586	0.00092407974	3.0942917	Gm6252
A_55_P2238059	0.0006126199	3.0940156	A730091E23Rik
A_55_P2287260	0.00010371121	3.091075	Snap23
A_51_P212754	0.0007316233	3.0851738	Tgfbi
A_52_P255250	0.002302345	3.0822523	Rnf103
A_51_P509384	0.00037400835	3.0815947	Aldh8a1
A_55_P2372666	0.007915695	3.0807564	9030607L02Rik
A_55_P2298029	0.00010198686	3.0747347	Whsc1l1
A_55_P1956627	0.0001839213	3.0719562	Gpr160
A_55_P2236622	0.0007414659	3.0711985	Gm2763
A_51_P239766	0.00024407032	3.069548	Plcd1
A_52_P91618	0.0014413191	3.0647511	Lysmd3
A_55_P2064025	0.00020928463	3.0641582
A_51_P479132	0.00045153074	3.0565653	Zcchc3
A_55_P2177864	0.000024514653	3.0545006	Pde6g
A_55_P2139430	0.00015789685	3.0538614	LOC100048207
A_66_P111781	0.00006163975	3.0522015
A_55_P1997275	0.00033757536	3.0511587	Xpnpep1
A_55_P2041286	0.00037303712	3.0494657	Gm3970
A_52_P75465	0.00036296586	3.0461717	Gdpd1
A_55_P2054456	0.00017339917	3.044466	2310004I24Rik
A_55_P2058467	0.0005464313	3.0434651	Gm4415
A_55_P2051929	0.00009841024	3.0388367	Zfp518
A_55_P2125049	0.000026833131	3.0376515
A_55_P1991851	0.000023787825	3.0336967	Speg
A_55_P1976789	0.0009400449	3.0320976	Dgcr6
A_66_P112065	0.0006049983	3.0310755	Gm3770
A_55_P1962801	0.0007615551	3.029558	Max
A_55_P2165889	0.00077008654	3.0267713	Sfrs17b
A_51_P129012	0.00007909007	3.026059	B2m
A_55_P2070843	0.00016436107	3.0253646
A_55_P2004806	0.00021383801	3.0225775	Hexim2
A_55_P2401403	0.0038400814	3.0202825	C030046G05
A_51_P220260	0.00011056501	3.0197346	Phf1
A_55_P2006281	0.0019579486	3.0185056	Ogdh
A_55_P2158522	0.00081878924	3.0165799	Pbx1
A_55_P1997407	0.0010451487	3.012533	C130039O16Rik
A_55_P2145059	0.0009920452	3.0064247
A_55_P1995354	0.002052248	2.9982922	Btnl2
A_55_P2043977	0.00042093874	2.9969075	Mtm1
A_55_P1959500	0.00014800935	2.9944627	Ces5
A_55_P2043657	0.0026094113	2.992985	Zfp677
A_55_P2077098	0.0010647575	2.9903266	Pof1b
A_55_P2161450	0.0013094804	2.9878554	Serpina3b
A_55_P2162815	0.0005210478	2.9870667
A_55_P1986703	0.00048123082	2.985922
A_51_P214747	0.00003083086	2.9828727	Parp12
A_55_P2001218	0.0012961401	2.9813328	Cd80
A_55_P2048794	0.0000153937	2.9801033	Cd82
A_55_P1987811	0.00016729729	2.9799168	Gm2724
A_55_P2027213	0.00013993074	2.9791276	Krtap20-2
A_55_P2007088	0.0018858842	2.9785078	Rnf128
A_55_P2361437	0.0032423	2.9767823	Pitpnc1
A_55_P2102181	0.005402629	2.9742994	LOC675328
A_55_P2283551	0.0019377497	2.972123	2810455B08Rik
A_55_P1979067	0.0003761989	2.968494	Gm4720
A_51_P196127	0.0010259723	2.967408	Papss1
A_55_P2171966	0.0005705641	2.9664426	Tnfaip8l3
A_55_P2092262	0.0010184734	2.963775	Gm7694
A_55_P2112967	0.0012053963	2.9634426	Diap1
A_51_P224175	0.0006102204	2.9607055	2210016F16Rik
A_55_P2119897	0.0024262608	2.9576902	Erbb3
A_55_P2077143	0.00012485932	2.9570744	Gm6320
A_55_P2148873	0.00069689023	2.951862	Cat
A_51_P291766	0.00019714519	2.9514248	Olfr521
A_55_P1996416	0.0004963842	2.9505	LOC100045477
A_55_P2050877	0.0002127736	2.949209	Plekhg2
A_55_P2108763	0.00034395407	2.9373448	Sp100
A_55_P2021345	0.00007676823	2.9365497	Gm14717
A_55_P2277014	0.00033241796	2.935925	AA522020
A_55_P1961913	0.000049480594	2.9288383	Pygm
A_55_P2008891	0.00008195735	2.9234676	Tmsb15b1
A_55_P1975065	0.000052441097	2.912107	Jhdm1d
A_52_P171019	0.009670768	2.9095151	Man1a
A_55_P2184526	0.0001839213	2.9081185
A_66_P106948	0.000016580698	2.9031334
A_55_P2002732	0.0025652465	2.901586	Inpp4a
A_55_P2075731	0.00009841024	2.8955426	Gm2943
A_55_P2152188	0.0007338993	2.891958	Gm2556
A_55_P1958088	0.0019377497	2.890093	Lyn
A_52_P118461	0.00012173875	2.8892143	Ipmk
A_55_P2452259	0.0008885651	2.886292	Gls
A_55_P2240823	0.00036941643	2.8785722	Epb4.1
A_55_P1984043	0.00018461654	2.874011	Pdcd4
A_55_P2262287	0.0018608127	2.869114	5430434G16Rik
A_55_P2063505	0.00006660036	2.8655643	Gm4235
A_55_P2019699	0.001074099	2.8570828	Samhd1
A_55_P2023156	0.0008357138	2.854726
A_55_P2031125	0.0002557543	2.849234	Ube2l6
A_55_P2169514	0.0002133474	2.8483326	Fgf23
A_55_P1988168	0.000044926153	2.847243	BC053749
A_51_P374869	0.00092978065	2.8456688	Abca7
A_55_P2423513	0.000046151406	2.8452582	B230369F24Rik
A_51_P198411	0.00011032801	2.8414588	Grb2
A_51_P237754	0.000026833131	2.8371797	H2-T23
A_55_P2026233	0.00025743374	2.8282373	Uba7
A_51_P130497	0.0021357657	2.8267112	Zcchc13
A_55_P1963206	0.000736139	2.8254738	Chchd7
A_51_P365318	0.0042638546	2.823295	Pcf11
A_51_P255304	0.00007755588	2.8215928	Cav3
A_55_P2051849	0.00020215122	2.8197665	Snap25
A_55_P1959541	0.000043672942	2.817871	Gm14026
A_55_P2019833	0.000021036505	2.8178034	Gm3790
A_52_P237973	0.0001828962	2.8158128	Olfr170
A_55_P2016024	0.0035492694	2.8136013	Kif3c
A_66_P118316	0.0011541402	2.8125384
A_55_P2079516	0.0009906706	2.8124437	Mpp1
A_55_P1972481	0.000022223037	2.8122587	LOC677644
A_52_P265877	0.00060563674	2.8087363	Aldh9a1
A_52_P266320	0.0028004562	2.8028936	Sfrs17b
A_55_P2159595	0.0001004306	2.8026342
A_51_P496381	0.0011265395	2.800489	Ptk7
A_51_P211998	0.000011708045	2.7984092	Sgms2
A_55_P2088425	0.0021722012	2.7968726	Tcn2
A_55_P2301941	0.000021772643	2.7966175	A530030E21Rik
A_55_P2364315	0.00060608616	2.7957797	D030002E05Rik
A_55_P2084448	0.0010534148	2.7935133	BC017643
A_51_P337944	0.000042017185	2.7930856	Bmp2k
A_52_P644264	0.000025700394	2.7903075	Capn12
A_55_P2111331	0.00003896618	2.7863452	Klhl32
A_55_P2131274	0.00002103836	2.7861538	Zfp663
A_52_P535484	0.0037169354	2.7821836	Gvin1
A_55_P2377527	0.00009748373	2.7821484	Gbf1
A_55_P2077068	0.008829975	2.7801778	Malt1
A_55_P2007423	0.00014321775	2.7797787	Ppp1r12a
A_55_P2129373	0.00008945478	2.77933	Capn11
A_55_P2307621	0.00014092877	2.7788706	5730526G10Rik
A_52_P163766	0.000010020352	2.7751758	Atp6v0a2
A_55_P1955715	0.00018548973	2.7733598	Gm14326
A_55_P2148641	0.0006202632	2.772784	Rab4a
A_55_P1971579	0.0010606189	2.769493
A_66_P111322	0.0010647575	2.7638588	Gm5567
A_55_P1986711	0.0007234305	2.7634199	Gm2338
A_55_P2009285	0.000025135174	2.7623868	Fbxo25
A_55_P2134581	0.00003615512	2.7602537	Papola
A_51_P459108	0.0022153591	2.7564714	Insl6
A_55_P1999384	0.0020234727	2.7557337	A630007B06Rik
A_51_P303725	0.00007111254	2.7546213	Tmem38a
A_55_P2006600	0.0012705066	2.746257	Gm3705
A_55_P1983262	0.000112583424	2.7432525	Gm4026
A_55_P1991750	0.0012640124	2.7381496	Mtcp1
A_52_P193301	0.000038884238	2.737914	Chmp4c
A_55_P2195077	0.0009943179	2.7368178	1700066D14Rik
A_65_P05316	0.00040682504	2.7338896	Zfp182
A_55_P2075274	0.000011692888	2.7333684	Rab11fip4
A_55_P2068247	0.000041312036	2.7309303	Gm2488
A_51_P472249	0.00012485932	2.7299488	Slc7a7
A_55_P1982420	0.00015880814	2.725139	C78339
A_52_P116120	0.0003755474	2.7248042	Coro2a
A_55_P2043982	0.000025087653	2.7246244	Mtm1
A_65_P10491	0.00037642123	2.723984	Raph1
A_55_P2080649	0.0023569167	2.7213326	Zfp691
A_55_P1975565	0.007111016	2.714063	Ttc34
A_55_P2049647	0.000042017185	2.711662	H2-K1
A_55_P2054455	0.0004075488	2.7075493	2310004I24Rik
A_65_P11425	0.0006460342	2.707131
A_55_P2047009	0.0008094722	2.7050977	LOC100047131
A_52_P86693	0.0005743641	2.7047963	Ifi27l1
A_55_P1959480	0.00026278335	2.7047873	Urgcp
A_51_P312035	0.0026735049	2.6991508	Cd300e
A_51_P223404	0.00011031912	2.6990802	Plin3
A_52_P474902	0.004167476	2.69879	Col20a1
A_52_P385536	0.000114890136	2.6985044	Ddx58
A_55_P2060752	0.000039320756	2.697579	Usp12
A_55_P1983468	0.0018285564	2.6939862	Cflar
A_55_P1978506	0.000021188602	2.6938584	H2-Q6
A_55_P2183672	0.00021097226	2.6930149	Pebp1
A_55_P2129691	0.00016025185	2.6845546
A_51_P394394	0.0000037750515	2.682601	Tspan2
A_52_P62617	0.0013396373	2.67936
A_55_P2042156	0.0006324208	2.678818	Aatk
A_55_P2072303	0.0006647086	2.6770847	LOC674218
A_51_P255271	0.000079653655	2.6770515	Gltp
A_65_P15809	0.00723251	2.6770444	Gm4759
A_52_P445360	0.00034275942	2.6726093	Krt20
A_55_P2114034	0.00020358412	2.6721847	LOC100048414
A_55_P2328915	0.0002254502	2.6703756	LOC552877
A_52_P466090	0.0006221454	2.6698146	Samhd1
A_51_P118400	0.0000722078	2.6669145	9130404H23Rik
A_55_P1980548	0.0004918183	2.6660485	LOC100047388
A_55_P2097972	0.00039530103	2.6582916	LOC100048820
A_55_P2175469	0.0035434833	2.6581724	Chd2
A_52_P658320	0.000027260488	2.6579592	Mfsd7a
A_66_P134707	0.00021598359	2.6526535	Mphosph9
A_55_P2112737	0.000046891193	2.6468613	Actb
A_55_P2047489	0.000024831987	2.6439435	Calm1
A_55_P1988658	0.0022315169	2.6426704	4930558N11Rik
A_55_P1959624	0.00008642042	2.6395192
A_52_P424462	0.00012359864	2.6353006	Ero1lb
A_55_P2115141	0.000041479074	2.6348999	Lcor
A_55_P2061275	0.001776356	2.6339004	Tbx6
A_55_P2213828	0.0005263928	2.6335945	4933412E12Rik
A_52_P920158	0.00001050646	2.6298132	Rbm24
A_55_P2170737	0.000079677324	2.6290624	Igf2bp2
A_52_P161297	0.00002633287	2.6269686	Tcea3
A_55_P2255944	0.0020554161	2.6242557	9130002K18Rik
A_52_P637282	0.00025647166	2.619923	Wipf1
A_51_P138044	0.000048661444	2.61803	Foxo1
A_55_P2034705	0.00068879337	2.617614	Nmi
A_55_P2169010	0.00003107046	2.6167815	Ndfip1
A_55_P2242690	0.0008450693	2.6150887	D2Ertd127e
A_55_P2046728	0.0071358886	2.614108	Gm7792
A_55_P2143015	0.000090208625	2.6138337	Sema6c
A_55_P1969002	0.00054793665	2.6122327	Tbx3
A_55_P1964364	0.00040158845	2.610404	Kctd14
A_55_P1956130	0.0000135583405	2.6091962
A_52_P163515	0.00018446967	2.6090038	LOC630077
A_55_P2136572	0.00059572357	2.608361	Cdc42se2
A_52_P320971	0.00024739245	2.6068738	Mt3
A_51_P241943	0.00034157332	2.6020415	Sap30l
A_52_P515497	0.00036941643	2.595025	Atp1a1
A_66_P123735	0.0029467233	2.5936964	Gm7938
A_55_P2069850	0.0030286415	2.5925126	Plp1
A_55_P2110703	0.008105968	2.5907958
A_55_P1955821	0.0036610526	2.5894217	Ccl21b
A_55_P2093232	0.0018119252	2.5887878	Myh7
A_51_P280437	0.00049713516	2.5876958	Slc12a6
A_55_P2053374	0.000049480594	2.5845985	Sorbs1
A_55_P2057459	0.0005447737	2.5817823	Mall
A_55_P1962675	0.00022648832	2.5770993	Jhdm1d
A_55_P1981959	0.0017401892	2.5765574	Trafd1
A_52_P282500	0.000004738886	2.5763881	Kif21b
A_55_P2254779	0.00022746142	2.575319	AU020094
A_52_P271377	0.00015994011	2.565126	Efr3a
A_55_P2155546	0.008261263	2.5640879	Nlrc3
A_55_P2118744	0.0026253038	2.5595777	Sez6l
A_51_P351238	0.000009229425	2.5579762	5033414D02Rik
A_52_P231428	0.0017342223	2.5553997	A430107O13Rik
A_52_P683306	0.000045562567	2.5535512	Fam13b
A_55_P1989728	0.00012333966	2.5533154	C2cd2l
A_55_P2160387	0.00027388695	2.5514944	Cxcl11
A_55_P2157068	0.00808888	2.5401654	Cdhr2
A_52_P451644	0.000010821926	2.5387523	Ndn
A_51_P492482	0.000026387941	2.5364196	Cstf2t
A_55_P1967885	0.00013188597	2.5344465	Nr3c1
A_52_P494380	0.00036617726	2.5339131	Dgkq
A_51_P219789	0.000037615682	2.5336835	H2-Q2
A_55_P2021841	0.000053174994	2.5319448	Calm3
A_55_P2035038	0.0002744913	2.530927	Gm2437
A_55_P2051124	0.0003611004	2.5286143	Scaf1
A_55_P2088325	0.000045562567	2.5276735	Ctdsp2
A_55_P2041325	0.0012082381	2.5271862	Cep350
A_51_P288828	0.0012187235	2.5267177	Gpr172b
A_55_P1983733	0.00018446967	2.5253475	Aldh1l1
A_52_P432685	0.000017718721	2.5251384	Ctdsp2
A_55_P1965584	0.00009841024	2.5246964
A_55_P2121372	0.0030541797	2.5213335	Trp53i13
A_55_P1991351	0.00069427385	2.520343	S100a13
A_55_P2238079	0.0035149632	2.5199604	A830054O07Rik
A_55_P2079927	0.0010916987	2.5188608	Ccdc68
A_55_P2104612	0.000055697546	2.5182397
A_55_P2370337	0.0017567843	2.5180027	8430406P12Rik
A_55_P2181029	0.0007886547	2.5174494	LOC675231
A_66_P119017	0.00013365039	2.5152552	Smarca1
A_51_P428134	0.00011134092	2.5149944	Lrig3
A_55_P2108483	0.00025361136	2.509933	LOC630285
A_55_P2105632	0.00031415507	2.5062697	BC024139
A_55_P2061994	0.0002650009	2.5036225	EG665787
A_51_P389751	0.004309101	2.5021365	Relb
A_55_P2008996	0.009370788	2.499334
A_55_P2043932	0.00036454172	2.498466	Tmem8b
A_51_P281700	0.0006490937	2.4972568	Khsrp
A_55_P2043639	0.00063334644	2.4956584	Rpl6
A_52_P570240	0.0011357747	2.4918635	Kbtbd11
A_55_P2025383	0.0016975156	2.4902232	Loxhd1
A_55_P2152791	0.0012876145	2.4896498	Tom1l2
A_55_P1991124	0.00060172507	2.4885607	Tom1l2
A_55_P2006280	0.0017485844	2.4842553	Ogdh
A_55_P2006604	0.00017095038	2.4823132	2810474O19Rik
A_55_P2382262	0.00011095788	2.4813852	A830039N20Rik
A_55_P2402929	0.00015065525	2.4776275	B430203I24Rik
A_51_P257675	0.00010435508	2.47693	Tspyl4
A_66_P112006	0.0037234942	2.4755623	H2-T10
A_51_P323878	0.00010154358	2.4736063	Coro7
A_55_P1987409	0.00021116078	2.4726248	Nbeal1
A_55_P2088401	0.0032870318	2.46947	H2-T9
A_55_P2068104	0.00025684616	2.469453	LOC100046225
A_55_P2119761	0.0031928767	2.4676409	Krtap16-8
A_55_P2049532	0.004919152	2.4671564
A_55_P2005898	0.0002766094	2.4657056
A_55_P2014500	0.0003054463	2.4608612	N28178
A_55_P1977426	0.004182433	2.460589	Oscar
A_66_P137210	0.0006593993	2.4590077	9130409J20Rik
A_55_P1959064	0.0005703766	2.455314	Oas1b
A_51_P290904	0.0009798763	2.4510574
A_55_P2078433	0.0025122936	2.4504523	Mcoln2
A_66_P119801	0.00059988577	2.4480426	Optn
A_55_P2055107	0.00024624358	2.4412916	Agpat1
A_52_P664656	0.0029552912	2.4383454	Acvr2a
A_55_P1957593	0.0013441956	2.4372966	Ino80b
A_55_P2444515	0.0022297327	2.4274752	Akap2
A_51_P115817	0.0002396497	2.4254725	Ralgps2
A_55_P2039289	0.00020625482	2.4207659	Hspb6
A_51_P414548	0.00029194623	2.417978	Casp7
A_51_P506755	0.0000050957965	2.41384	Tep1
A_51_P394788	0.000008547958	2.4123428	Actn4
A_55_P2025523	0.00081403175	2.4104059	Arhgap6
A_55_P2075136	0.00005873043	2.4062715	Gm4992
A_55_P2146525	0.000005500296	2.405354	Camta2
A_55_P2123942	0.00043234642	2.4037163	Lmbrd1
A_55_P1976734	0.0011487288	2.4032836	Cacna2d2
A_55_P2174288	0.00018933564	2.4032612	Snap29
A_55_P2149931	0.0018857055	2.4024165	Arap2
A_55_P2039061	0.00033833762	2.4011729	9230105E10Rik
A_55_P2107731	0.0026819522	2.4006453	Col20a1
A_55_P1963144	0.00004828803	2.398235	Mtmr14
A_55_P1967617	0.00011134092	2.3936632	Med16
A_55_P2031133	0.00021185934	2.3901954
A_55_P2166773	0.00044761697	2.3891394	Pitpna
A_51_P191463	0.00018662648	2.3887613
A_55_P2168736	0.0037928768	2.388113	Relb
A_55_P2212603	0.00006138447	2.3881004	Apba2
A_55_P2030948	0.00013354984	2.3880692	Gm16524
A_55_P2153743	0.0012293686	2.38805	Slc26a6
A_55_P1967105	0.00007036811	2.3876872	Bai2
A_55_P1989816	0.000045562567	2.386291	Zbtb7b
A_51_P324871	0.0008036658	2.3842146	Cybasc3
A_55_P2325803	0.00006542369	2.3817039	Tnfrsf11a
A_55_P2079928	0.0012876145	2.3814776	Ccdc68
A_51_P462516	0.0068558017	2.3809283	Senp7
A_55_P2089761	0.000024514653	2.376591	Gm5881
A_55_P1954986	0.00035043742	2.3737533	Elk1
A_51_P388478	0.00016274123	2.3715425	Efnb1
A_55_P2049122	0.0034338788	2.3714447	Tm6sf2
A_55_P2160371	0.000105928106	2.3675158	Slc35e2
A_55_P2039463	0.0003949219	2.3642275	4930455C21Rik
A_55_P2005025	0.008503359	2.363548	Mbnl1
A_51_P467505	0.0006072125	2.362696	Tec
A_55_P2069842	0.0007712464	2.3608174	D5Ertd579e
A_51_P230507	0.0010165484	2.3595831	Ell2
A_55_P2049949	0.00048041	2.3480458	Gm15754
A_51_P490840	0.00015478654	2.3476229	Trim31
A_55_P2023314	0.000020488415	2.3464196	Casz1
A_51_P323880	0.00077130116	2.3450859	COX2
A_55_P1972157	0.00006145131	2.3449044	Espnl
A_55_P2149763	0.00030179636	2.3408785	Tapbp
A_55_P2156394	0.000004766284	2.3393073	Btbd16
A_51_P284686	0.0001892494	2.3365724	Aak1
A_55_P1984314	0.000015532181	2.3354943	Trim43c
A_66_P109673	0.00024464072	2.3348434
A_55_P2084763	0.00047618087	2.33444	Gm10775
A_55_P1992475	0.0006221998	2.3319657	LOC100044229
A_51_P411728	0.00009263716	2.3297446	2900026A02Rik
A_55_P2451183	0.00092539703	2.3292062	Pdpk1
A_55_P2009673	0.00012148719	2.3287556	Ppp1r14d
A_55_P2160716	0.00041633408	2.3224077
A_52_P474636	0.0021519172	2.319818	Stk4
A_66_P112495	0.0026944065	2.3171082	Scn4b
A_55_P2385749	0.0000021304265	2.3133023	A130014A01Rik
A_55_P1970785	0.00030106184	2.3131263	LOC100044252
A_55_P2088202	0.00041323502	2.310271	Hcn2
A_55_P1957835	0.0000031533493	2.309465	Cpeb3
A_55_P2071137	0.0001268291	2.3093612	Asap1
A_55_P2123220	0.0002910258	2.3075807	Slc35e1
A_55_P2082604	0.00006251096	2.3066576	Ndor1
A_55_P2166685	0.0026039653	2.3051186
A_55_P2045414	0.00025684616	2.303501	Hipk4
A_65_P07196	0.0041119196	2.2953749	COX3
A_55_P2029528	0.00022822812	2.2896688	LOC100044874
A_55_P1985519	0.00018976151	2.2876158
A_52_P163011	0.000055115885	2.2872252	Naif1
A_55_P1968606	0.0009690723	2.2855518	Synrg
A_51_P324975	0.0068959063	2.2854347	Olfr821
A_55_P1996862	0.0019989938	2.2843847	Psme2
A_55_P2042062	0.00008695437	2.284123	Mier1
A_55_P2463930	0.007879549	2.2824368	Zmym5
A_52_P681	0.00007898146	2.280315	Cnot4
A_55_P2173702	0.00073696946	2.2793505	Ebpl
A_51_P103718	0.00043743258	2.2764218	Ip6k1
A_52_P384574	0.0011210988	2.2755756	Stard4
A_55_P2037613	0.0030313537	2.2747674	C130039O16Rik
A_55_P2109486	0.0009943179	2.272815	Gm885
A_51_P430620	0.00013993074	2.271979	Slc25a12
A_55_P2136556	0.0007165475	2.2696803	Pkn2
A_55_P2116988	0.0015683232	2.2678041	1700024P12Rik
A_51_P372156	0.0043521835	2.267547	4930563E22Rik
A_66_P110251	0.00032318526	2.2669983	Tmem91
A_55_P2011336	0.00044544073	2.2666714
A_55_P2071726	0.000030398349	2.2666388	Rasgef1c
A_52_P411601	0.0007202195	2.2662807	Ep300
A_55_P1963873	0.00007983466	2.2662244
A_55_P1953796	0.00039407428	2.2659342	Fam98c
A_55_P2100050	0.00015994011	2.2654538	Gm2717
A_55_P1970537	0.00030388718	2.2622352	Bcl7b
A_55_P2043987	0.00013555153	2.2618203	Luzp1
A_55_P2192577	0.0008838294	2.2587965	1700014N06Rik
A_55_P2178247	0.0001623949	2.2473671	Fam20b
A_55_P2005783	0.0013646601	2.2453132	Ifih1
A_55_P2047753	0.0005723787	2.241617	Tec
A_51_P348280	0.00019608281	2.2399914	Il17ra
A_55_P2003793	0.0037401642	2.2328615	Tspan3
A_55_P2158697	0.00014321775	2.229081	Hist1h4i
A_55_P2136813	0.007245958	2.2279108
A_51_P349878	0.0000288919	2.227661	Txndc17
A_55_P2096370	0.0006499977	2.2230942	Gm3865
A_55_P2001048	0.0003679928	2.219752	Rom1
A_55_P2022139	0.00040219247	2.2196004	Pura
A_55_P2418021	0.00065233634	2.2191768	C130021O09Rik
A_55_P1979397	0.000011871584	2.2175312	Palm
A_52_P251425	0.00083360175	2.2174475	D030074E01Rik
A_55_P2132902	0.0032879142	2.2172616	Gprasp1
A_55_P2120714	0.00062257267	2.2148361	E130116L18Rik
A_55_P2034740	0.00025281287	2.2113063	Exosc2
A_55_P1954987	0.0030364334	2.2109373	Slc10a1
A_52_P428745	0.0000149245625	2.2087703	Camk2d
A_55_P2034570	0.0001694156	2.2078676	Ddx19a
A_51_P128575	0.0006511477	2.2077641	Scgb1a1
A_55_P2015915	0.003655523	2.2042644	Tmcc1
A_55_P1990944	0.00035562154	2.2026517	Casp1
A_55_P2041673	0.00024543694	2.1998034	Ttc38
A_66_P103418	0.0020430423	2.1978667	Tmc8
A_55_P2028193	0.000021769314	2.1967924	Mgat1
A_55_P2043559	0.0007965014	2.1954675	Gm4453
A_51_P402536	0.0006157063	2.19386	Uvrag
A_55_P2102350	0.003608077	2.1937566	Stambpl1
A_55_P2019118	0.00035012496	2.1930327	AA414768
A_66_P119418	0.00006733124	2.1878738	Rb1cc1
A_55_P2014332	0.0050558904	2.1875477	Cntln
A_55_P2007871	0.00035012496	2.184896	Ptpdc1
A_55_P2090070	0.000102293285	2.18426	Myh14
A_55_P2171484	0.0010074483	2.1832123	Lta4h
A_55_P1992319	0.0009844048	2.1831102	Col4a3bp
A_55_P2144771	0.00024230158	2.1793318	Pcdh11x
A_51_P316523	0.00027701195	2.1776295	Irf2
A_52_P26216	0.00059988577	2.177536	Numb
A_55_P2160528	0.002638004	2.1771379	Slc8a3
A_55_P2118675	0.00017476823	2.1768346	Tnip1
A_55_P2089293	0.0035059496	2.1746688	Rnf121
A_55_P2109429	0.001686051	2.171704	Rfng
A_51_P313483	0.0015029921	2.1696491	Dyrk1a
A_55_P2053032	0.00049559854	2.162622	Xkr8
A_55_P2114269	0.00021213845	2.1622858	1700047I17Rik2
A_55_P2144766	0.0025641564	2.1552527	Pigc
A_55_P2047768	0.0012280071	2.1537917	Serpinb6c
A_55_P2064841	0.0003232363	2.1533523	Prss53
A_55_P1982737	0.00009823832	2.1467025	Dnajc5
A_55_P2108938	0.0001361619	2.146625	Hps5
A_55_P2030501	0.004907602	2.1448963	Ppp2r4
A_55_P1985890	0.000055115885	2.1424067	Tiparp
A_52_P606774	0.00007652795	2.1393065	Stk4
A_55_P2159585	0.000051620806	2.135852	Pm20d1
A_55_P1956063	0.00042549666	2.1333034	Pbld
A_52_P516097	0.000013808725	2.1330156	Leng9
A_55_P2007733	0.00008403989	2.1250126	Epn1
A_55_P2013559	0.00045179634	2.123026	Dpp6
A_55_P2170813	0.000021741102	2.121293	Pkig
A_55_P1969874	0.00018251722	2.1200316	Rpl21-ps9
A_55_P2017373	0.00044137327	2.1188812	Ina
A_55_P2118674	0.00012228829	2.1181529	Tnip1
A_55_P2062314	0.00040457022	2.117869	2900041M22Rik
A_55_P2067632	0.0008686947	2.1160557	Ush1c
A_55_P2133993	0.0019579486	2.1104116
A_55_P2100628	0.00019334062	2.11015
A_55_P2010699	0.00010329208	2.109126	BC037034
A_55_P2106820	0.0004027189	2.1091228
A_51_P477121	0.00001084318	2.1042376	Pmaip1
A_55_P2058726	0.0009996322	2.103194	Hap1
A_51_P448856	0.00027104444	2.1002553	Elf4
A_51_P291637	0.00039102224	2.1001232	Hspb9
A_55_P1990964	0.00006344336	2.0998075	Osbpl11
A_55_P2147141	0.00025663752	2.0922332	Spata2
A_55_P2101503	0.00059572357	2.088992	Stxbp3b
A_55_P2031898	0.0068486948	2.0879817	LOC100045902
A_51_P152040	0.0005774825	2.0878239	Zfp385a
A_55_P1954365	0.004349815	2.0856047	Ttc28
A_52_P256279	0.00059187884	2.085529	Zbtb11
A_51_P230934	0.00013624186	2.0830817	Cab39
A_55_P1955717	0.00012922016	2.0773427	Hccs
A_51_P503866	0.00009357688	2.0703964	Edem1
A_51_P114966	0.0008712517	2.069135	Prss37
A_55_P1980956	0.0013428337	2.0690074	Osbp
A_55_P2129786	0.0016870039	2.0663276	Slc38a10
A_52_P551903	0.0001308784	2.0659957	Slc33a1
A_55_P2065731	0.00003107046	2.0644362	6330406I15Rik
A_51_P209319	0.0006708391	2.0614197	Slc35b1
A_51_P219444	0.000000337806	2.0582662	Plcl2
A_55_P2008066	0.0005884857	2.058062	Itpr1
A_55_P2053398	0.00032661954	2.057744
A_51_P379976	0.00028529167	2.0577183	Arl4a
A_55_P2060454	0.0006386025	2.0556602	Whsc1l1
A_55_P2060444	0.000050652954	2.0549314	2810002N01Rik
A_55_P2065732	0.0031585684	2.0489676	6330406I15Rik
A_55_P2101431	0.00022347417	2.0471637	Mrps25
A_55_P2034260	0.00025976566	2.0459096	Ctdsp1
A_51_P448784	0.0005210478	2.0418265	Nrsn1
A_55_P2009196	0.000038884238	2.0416617	LOC100044654
A_55_P2091494	0.0052157957	2.0402293	D16H22S680E
A_55_P2061779	0.00013207646	2.0356984	Zfp456
A_51_P176377	0.00042677316	2.035432	Usp25
A_55_P2025463	0.00006010508	2.0347557	Brpf3
A_55_P2041355	0.0005884857	2.0316987	Gm4750
A_55_P2022840	0.0000423933	2.0310605	Csnk2a1
A_55_P1962876	0.00041783234	2.0308313	Adam11
A_55_P2153067	0.003400294	2.0306566	2610028H24Rik
A_52_P476731	0.000059661106	2.0290687	Fam110c
A_55_P2166985	0.00048856565	2.0280192	Dedd2
A_51_P316173	0.0026599984	2.0226696	Vmn1r192
A_51_P323148	0.0015153049	2.022248	Mfsd8
A_55_P2094901	0.0005964617	2.0216281	Phyhd1
A_55_P2133047	0.0009497277	2.0209248	Tollip
A_55_P2022845	0.00008345048	2.017124	Csnk2a1
A_55_P2023864	0.00010776958	2.016836	Mfap1a
A_55_P2066727	0.0021843403	2.0159109	Serpinb6a
A_55_P1979330	0.00015315197	2.0156505	Dapp1
A_55_P2233271	0.0010597737	2.0147398	7630402I04Rik
A_55_P2074776	0.00031739977	2.0142477	Gm8894
A_51_P144581	0.00031805216	2.0140476	Pgrmc1
A_52_P453884	0.0012208977	2.0137155	Foxo1
A_55_P2024888	0.0036560164	2.012721	Ctss
A_66_P111385	0.00059872324	2.0123448	Klhl28
A_66_P116299	0.001108167	2.008601	Pias1
A_55_P1961928	0.001420938	2.0078726	Fam194a
A_55_P2091201	0.0021084063	2.007868	Thoc2
A_55_P2097259	0.004247956	2.0078678
A_52_P582858	0.00013679516	2.00735	Dgkd
A_51_P210560	0.0009943179	2.0072873	Pptc7
A_52_P535255	0.00011945012	2.0005713	Syf2
A_51_P140321	0.0017896963	2.000481	Mocos

## Sheet: Down-regulated
Supplementary Table 2: Differentially expressed genes between vil-TRa1/Apc and Apc adenocarcinomas
Adenocarcinomas vil-TRa1/Apc vs Apc	Common list Anova_T-test p<0.01 FC>2
ProbeName	Corrected p-value	Fold change	Gene Symbol
A_51_P216679	0.0001345141	-2380.4036	Anxa10
A_51_P246166	0.0025388557	-1749.5175	Expi
A_51_P484526	0.0000050957965	-1371.4115	Wif1
A_51_P480602	0.0019271133	-946.63495	Tff2
A_55_P2021585	0.0036585599	-859.4737	Tff1
A_55_P2029013	0.0000016071941	-788.7736	BC018465
A_55_P2112005	0.0015690962	-788.42017	Tff1
A_55_P2089219	0.00009390288	-730.6978	LOC100046616
A_55_P2026270	0.00009476355	-440.37796	Cfi
A_55_P1956472	0.000028837841	-392.5399	Cybrd1
A_51_P267700	0.000020167921	-345.326	Gkn3
A_51_P136781	0.0070270267	-297.024	Pnliprp1
A_55_P1990121	0.00023379462	-293.33868	Aqp5
A_51_P329811	0.00050534715	-270.65744	Reg1
A_55_P2085142	0.00047519384	-263.31964	Spp1
A_55_P2325663	0.000004227804	-250.58923	Lass3
A_55_P1987403	0.000003101704	-248.42786	LOC100189605
A_55_P1997126	0.0030546302	-240.34186	Ctse
A_51_P491635	0.000010094073	-238.63252	Ly6g6e
A_55_P1961127	0.00000045689626	-213.80656	H19
A_52_P124734	0.000010301953	-211.9652	Cybrd1
A_55_P2022282	0.007029722	-193.28302	Gm4692
A_52_P594756	0.0000013961867	-185.54993	Asb4
A_55_P1961938	0.0019187441	-184.90515	Otop3
A_51_P447545	0.000000040472532	-184.16519	Igfbp1
A_51_P160713	0.00000011087095	-180.9978	Alb
A_52_P629748	0.000000337806	-176.4454
A_55_P1979904	0.00037291867	-174.00197	Mup9
A_55_P1974080	0.000021188602	-169.05865	LOC100189605
A_52_P48569	0.0000006493147	-167.01715	Slc38a4
A_55_P1994418	0.000029990517	-156.84007	2310042E22Rik
A_55_P2129621	0.0034270163	-155.84865	Akp3
A_55_P2054107	0.00046060447	-144.22131	Muc6
A_55_P2004721	0.000015912547	-136.3047	Gm766
A_55_P2057004	0.0000046724554	-133.97258	Abpd
A_52_P15388	0.0009302597	-126.68741	Ltf
A_51_P333549	0.0011240176	-114.08937	Reg2
A_55_P2083874	0.0000049420714	-113.73366	Vsig1
A_55_P2072095	0.00012616244	-113.707726	Dpcr1
A_52_P483409	0.0025365737	-110.91708	Tmprss15
A_55_P2076196	0.000016580698	-110.85002	LOC100048885
A_55_P2066460	0.0002171204	-108.61433	Gm6725
A_55_P2002876	0.0031877244	-102.511826	Gm6513
A_51_P207591	0.000121729856	-91.83076	Anxa8
A_52_P425839	0.000028337789	-91.565865	Retnlg
A_51_P454873	0.0000024821477	-91.32863	Npy
A_55_P2016166	0.0036826134	-90.73092	Wfdc2
A_55_P2163363	0.00009080982	-76.62036
A_55_P2070869	0.0000035277453	-75.48268	Lcn2
A_55_P2054315	0.00046884653	-74.49651	Mcpt2
A_55_P2010093	0.00008403989	-74.26054	Mup4
A_55_P2005984	0.0001737536	-71.73395	Wfdc15b
A_55_P2051486	0.00001782809	-69.41482	Mup20
A_66_P115623	0.0076713273	-67.74787	G630018N14Rik
A_51_P385718	0.0019603593	-63.90843	Cd177
A_55_P1998471	0.00056748796	-60.771038	S100a9
A_66_P113008	0.000005167794	-60.74867	Pla2g2e
A_52_P31510	0.00214222	-57.29316	Pdx1
A_55_P2048751	0.00000014735005	-57.048817	Prox1
A_51_P267783	0.000009354473	-56.736423	Il11
A_51_P386870	0.00039196637	-55.770847	Sprr2f
A_55_P2157023	0.000121541154	-55.627438	Sox17
A_52_P208521	0.0000039439506	-55.213974	Khdc1a
A_52_P409833	0.00018068316	-54.86303	Plat
A_55_P2181928	0.00021383801	-54.809616	Slc45a3
A_51_P208603	0.00009841024	-53.456818	Dio2
A_52_P258557	0.0000029073312	-53.00123	Slc26a9
A_55_P2050902	0.00007560373	-52.353725	Fetub
A_51_P426096	0.000040614217	-50.217285	Mmp7
A_66_P109708	0.0000017296792	-50.159294	Il1f6
A_55_P2041626	0.0000013460741	-49.900887	Ceacam12
A_55_P1957797	0.000019070258	-49.15873	U46068
A_52_P402786	0.000037228157	-49.008682	Prom1
A_55_P1978351	0.00000011858314	-47.926945	Apobec2
A_55_P2148171	0.00018068316	-46.956135	A330049M08Rik
A_66_P121446	0.000050248535	-44.656395	Gm7969
A_55_P2079354	0.0000017470236	-44.407608	Gm5895
A_52_P523368	0.0000057602633	-44.29548	Psapl1
A_52_P474152	0.0000025459674	-43.74725	Onecut3
A_51_P303160	0.0006324208	-43.598484	Arg1
A_55_P2083879	0.000031423926	-43.49274	Vsig2
A_51_P167292	0.0012724943	-41.489857	Chi3l3
A_55_P2069251	0.000020488415	-41.057945	Prr18
A_55_P2238965	0.00019165456	-40.773468	Cwh43
A_55_P1959521	0.0000348993	-39.454704	Etv4
A_55_P2041624	0.0012920041	-38.780434	Ceacam12
A_52_P187058	0.000024006038	-38.560493	Nptx2
A_51_P346938	0.00048846693	-38.04546	Lrg1
A_52_P381553	0.0000016071941	-36.68512	Btbd17
A_55_P2364916	0.00009157013	-36.390045	8030402F09Rik
A_55_P2388428	0.000013940416	-36.33797	4631405K08Rik
A_55_P2071236	0.00022343008	-36.078205	Aqp5
A_52_P21	0.000015243628	-36.007133	Ttc9
A_55_P2083233	0.0018429061	-35.63083	Mup-ps10
A_55_P2129999	0.0065811747	-35.481976	G630018N14Rik
A_52_P214630	0.000030398349	-35.4406	Sox9
A_55_P2349148	0.0000149245625	-35.042385	5830408B19Rik
A_55_P2081116	0.0000010384618	-34.562634	Fam89a
A_55_P2122619	0.0021107292	-34.459576	Asb11
A_55_P2020952	0.00002049525	-34.27014	Pla2g2f
A_51_P160482	0.00014321775	-34.115417	Vsig2
A_51_P327451	0.0008668761	-33.607117	Alas2
A_55_P1965338	0.000032448577	-33.010567	Anxa8
A_51_P155458	0.00000007740284	-32.826954
A_55_P2058201	0.0041498677	-32.583736	Abpd
A_51_P334689	0.00092073495	-32.55553	Uts2
A_55_P1967736	0.00000091930895	-31.885693	Nkd1
A_55_P2029161	0.00002781828	-31.845259	T
A_55_P2170019	0.0000010524537	-31.758238
A_51_P409349	0.00036718283	-31.6185	Trim29
A_55_P2112637	0.00035212724	-31.553814
A_52_P672689	0.000020338426	-31.464024	Btc
A_55_P1979566	0.000029961964	-31.270308	5430413K10Rik
A_52_P423222	0.000016580698	-31.180025	Nfe2l3
A_55_P2003981	0.0000149245625	-30.764088	Gm9629
A_55_P2014516	0.0000037987143	-30.749916	LOC100045886
A_55_P1967761	0.000021325399	-30.558842	Foxc1
A_55_P2023391	0.0000050957965	-30.51524	Grhl3
A_55_P2141093	0.0000140004495	-30.345404	Eya2
A_52_P796840	0.0006618324	-29.92763	BC026782
A_66_P118124	0.000008358439	-29.710863	Fxyd3
A_52_P221776	0.0000010137588	-29.675325	Kif12
A_51_P243514	0.00001030031	-29.454535	Macc1
A_55_P2227355	0.00000007740284	-29.416561	Ptpro
A_55_P1999389	0.0000054284537	-29.138319	1500009C09Rik
A_55_P2162807	0.00000060059574	-28.845657	Pla2g2e
A_51_P288876	0.000016936565	-28.684137	Tmem45a
A_55_P2112445	0.000005282231	-28.364407	Tbx4
A_51_P466229	0.000004916398	-28.27668	Pdgfrl
A_55_P2006677	0.00009841024	-27.925379	Gm7969
A_55_P2095039	0.000005275843	-27.185865	A330049M08Rik
A_55_P2043627	0.000004562237	-26.976168	Fam89a
A_52_P550884	0.00007898146	-26.952354	Samd12
A_55_P1962400	0.00006138447	-26.722738	Il1rn
A_51_P520849	0.0014846562	-26.721388	Sfrp2
A_55_P2086334	0.000085659136	-26.573792	Krt85
A_55_P2059730	0.000006564589	-26.32704	Dppa2
A_55_P2160910	0.000001911426	-26.228237	Faim2
A_55_P1973809	0.00039888814	-25.866795	Hbb-b1
A_55_P2144090	0.000048315123	-25.565502	Mup-ps3
A_55_P2119737	0.00007825656	-25.477312	AA414992
A_51_P507801	0.00035669887	-25.206827	F13a1
A_55_P2181464	0.0015496593	-25.066801
A_55_P1992546	0.00093884533	-25.025328	2210407C18Rik
A_55_P2094706	0.0005105145	-24.945744	Sox17
A_52_P474089	0.000038134833	-24.941877	Capn6
A_51_P128987	0.000044664666	-24.8256	Akr1b8
A_51_P407323	0.000036310375	-24.56352	F5
A_55_P2152681	0.000010407592	-24.542728	Adam28
A_51_P245789	0.00042199672	-24.293173	Pcolce2
A_52_P537827	0.000017718721	-24.136362	Wdr72
A_55_P2052655	0.00000020273623	-23.753094	Sox21
A_66_P120567	0.00004218812	-23.70957	Anxa1
A_51_P268094	0.00041518908	-23.354437	Serpine2
A_55_P2083121	0.00017476823	-23.310688	Vill
A_65_P10195	0.000017766226	-23.28353	Myl7
A_66_P124822	0.0005011342	-22.970348	1110032A04Rik
A_55_P2236268	0.00009308974	-22.818245	Syt16
A_51_P242967	0.00032013393	-22.813253	Piwil2
A_51_P287198	0.00092227454	-22.806807	Krt23
A_55_P1988310	0.00015478654	-22.712175	Rnf183
A_51_P166339	0.00000016301175	-22.50105	Avil
A_55_P2063426	0.0000601982	-22.488605	Gm5649
A_55_P1977279	0.00124174	-22.299244	9230102K24Rik
A_51_P290626	0.00000094001626	-22.247828	Gulo
A_51_P159453	0.00039590267	-22.09983	Serpina3n
A_55_P2164408	0.00031665253	-21.82006	Asb16
A_55_P2114651	0.0010075757	-21.753473	2310002L13Rik
A_55_P2147696	0.000015203508	-21.635399	Nptx2
A_55_P2037812	0.00015644734	-21.59178	Palmd
A_55_P2145656	0.0000071519166	-21.562504	LOC100044755
A_55_P2025687	0.00015994011	-21.520334	Muc4
A_55_P2131899	0.0000052871883	-21.243048	Sox4
A_55_P2108151	0.0005645413	-21.07712
A_51_P121179	0.00005579618	-20.988688	Fam132b
A_55_P1962303	0.0005058256	-20.936882	Hba-a1
A_51_P401501	0.002362476	-20.898193	Tmem213
A_55_P1962516	0.0009926562	-20.550053	Fam19a2
A_52_P198898	0.000031472926	-20.535175	Samd5
A_55_P2167040	0.003934507	-20.437252	Pvrl4
A_51_P302327	0.000007493298	-20.312878	Lgals7
A_51_P427624	0.00013061441	-20.261448	Pgc
A_55_P2029603	0.000013244681	-19.830923	Muc4
A_55_P2140036	0.000121541154	-19.789236	Krt36
A_51_P114817	0.0000037123523	-19.765108	Ccna1
A_55_P1967538	0.000031074796	-19.633406	Hunk
A_55_P2064862	0.0001662093	-19.520275	Ica1
A_51_P172085	0.000019070258	-19.492037	Arhgdig
A_55_P2092826	0.000052846954	-19.30932	Anxa1
A_51_P490337	0.0000010985791	-19.296158	Tmem190
A_51_P482503	0.0000027479578	-19.129606	Tpd52l1
A_55_P2096762	0.000017698187	-18.9089	Arhgdig
A_52_P350786	0.00018585529	-18.87276	Phlda2
A_51_P231320	0.000045562567	-18.733017	Mmp8
A_51_P403799	0.0000031533493	-18.307207	Spnb3
A_55_P2006118	0.0030068194	-18.000639	Rbp4
A_55_P2066103	0.000054881588	-17.973707	Hoxa9
A_55_P1961466	0.00019909933	-17.915548	Dct
A_55_P2017413	0.005496691	-17.700878	EG214403
A_55_P2076777	0.000048280886	-17.63228	Mdfi
A_52_P106620	0.0000074643735	-17.531384	Tnfrsf11b
A_55_P2113587	0.00006841976	-17.356579
A_55_P1961423	0.00006930988	-17.312027	Gsta3
A_52_P534583	0.0007314995	-17.09011	Ahsp
A_52_P70949	0.0008022799	-16.973175	Khdc1c
A_55_P2389900	0.000038134833	-16.894053	Gpr64
A_51_P422540	0.00045110803	-16.694265	Paqr8
A_55_P2022287	0.0003072721	-16.65743	Gm4693
A_51_P389539	0.00058753474	-16.514687	Gpr98
A_55_P2168118	0.00043253307	-16.46077	4933406C10Rik
A_52_P507214	0.000030155323	-16.423162	Mmp9
A_66_P121590	0.0063077416	-16.366585	Prss22
A_66_P112551	0.000004340445	-16.347393	Shf
A_55_P1991954	0.00003685797	-16.293165	Gm5632
A_55_P2129945	0.0004910829	-16.181917	Chit1
A_55_P1981681	0.00030266788	-16.102604	Syt8
A_66_P101732	0.0004990895	-15.979019	Col9a3
A_55_P2104259	0.00080112694	-15.971772	Plin5
A_55_P2059931	0.0000351075	-15.91459	Prom1
A_55_P2052240	0.0008517717	-15.702095	Crlf1
A_55_P2033725	0.0002220147	-15.630904	Ascl2
A_52_P622244	0.000048437465	-15.589234	6030419C18Rik
A_51_P495462	0.00009866279	-15.39498	Gad2
A_66_P103511	0.0080724	-15.1199045	Gm3289
A_55_P1972575	0.0000000059836456	-15.01496	Tmeff1
A_55_P1979768	0.00002286678	-14.956126	Hoxa9
A_51_P419226	0.0002084364	-14.87892	S100a14
A_52_P566840	0.000052001713	-14.822046	Gpr110
A_55_P2006722	0.00002761621	-14.68364	Cxcl17
A_55_P1993148	0.000075120035	-14.591117	Ascl4
A_51_P115178	0.000011570982	-14.556301	Scara3
A_51_P277431	0.0009346126	-14.537903	Ccdc3
A_55_P2135484	0.00013255923	-14.487233	Gm9479
A_55_P2038422	0.000029367546	-14.466116	Adamts17
A_51_P317031	0.000003101704	-14.309244	Ccdc109b
A_55_P2166486	0.00022513111	-14.289609	Cd44
A_55_P2018697	0.00000782278	-14.192153	Ldhd
A_51_P499551	0.00014478406	-14.186027	Cd276
A_51_P131408	0.00019603988	-14.170789	Tnfrsf12a
A_55_P2076545	0.00035843402	-14.117215	F5
A_52_P251623	0.000004227804	-14.022729	BC057022
A_55_P2063376	0.008672951	-14.015947	Add2
A_55_P1967539	0.000010997922	-14.010175	Hunk
A_52_P131548	0.00018711234	-13.67679	Jub
A_51_P409010	0.00006725779	-13.672743	Comp
A_55_P2056325	0.000018611412	-13.536194	Anxa3
A_52_P536494	0.0013397083	-13.50592	Mycn
A_55_P2141088	0.00004309872	-13.446403
A_52_P706060	0.0000038000362	-13.427248	Mex3a
A_51_P136303	0.00013884166	-13.427119	Cyp4f15
A_55_P2038540	0.00045274768	-13.404776	Hbb-b2
A_51_P503625	0.00016729729	-13.335866	Gsta3
A_55_P2017347	0.000123723	-13.287383	Krtap11-1
A_52_P410685	0.000021741102	-13.240645	Krt7
A_55_P1966450	0.00044182426	-13.169691	Krt83
A_51_P308796	0.0037978257	-13.127558	Fosl1
A_55_P2118694	0.000026895956	-13.087484	Nkd1
A_55_P2174085	0.000109683024	-13.041723	St8sia5
A_55_P2125521	0.000060411414	-12.932269	Evx1
A_55_P2125786	0.0005155083	-12.835952	Lrrc8e
A_52_P232580	0.000038134833	-12.77248	Dyrk3
A_55_P2176080	0.0004014816	-12.731925	Lrrc4
A_52_P255849	0.000017268492	-12.672657	Fam57a
A_51_P384718	0.00024025174	-12.633179	Efna4
A_55_P2119463	0.0000048919574	-12.563819	Ggh
A_51_P196207	0.001108167	-12.488909	Capsl
A_52_P650180	0.0032295925	-12.4789295	Nipal2
A_51_P484158	0.0026966801	-12.424752	Steap1
A_55_P2131228	0.0014560471	-12.385657	Ttc39a
A_51_P503896	0.0022286419	-12.379015	Pycr1
A_55_P2012478	0.0000003068447	-12.3566675	Zfp618
A_51_P184223	0.0011357578	-12.303367	Pcdhb7
A_51_P463120	0.000060946553	-12.292307	Ptplad2
A_55_P2117908	0.00012485932	-12.290771	Pax9
A_52_P467449	0.0012339426	-12.241086	Alox12
A_55_P2368271	0.00033924254	-12.067702	3110035C09Rik
A_65_P19832	0.00026742925	-11.927252	Ttr
A_55_P2181943	0.0007426642	-11.888039	LOC100048271
A_55_P2318584	0.00048856565	-11.872352	Aqp8
A_55_P2126192	0.00006705219	-11.811123	Lgr5
A_52_P301085	0.000022501068	-11.769337	Dctd
A_52_P3845	0.000022998784	-11.682638	Rnf217
A_55_P2140107	0.00000007740284	-11.628927	Cyp21a1
A_51_P331752	0.0002175646	-11.580477	Ccl11
A_55_P2011061	0.0020127962	-11.556045	Tspan12
A_52_P308465	0.0000054764946	-11.542165	Plxnb1
A_51_P497882	0.0025295352	-11.536871	Creb3l4
A_55_P2075919	0.0003599959	-11.439199	Arhgap40
A_55_P2183208	0.00066260126	-11.426931	Prl2c1
A_55_P2414159	0.00013165231	-11.384653	Vwa2
A_55_P2141084	0.0000348993	-11.3838215	Odz4
A_51_P179258	0.00001030031	-11.369112	Kif26b
A_51_P314107	0.00006483364	-11.318821	Gsdma
A_51_P201174	0.000017577242	-11.314366	Lipf
A_51_P151732	0.00004483085	-11.282163	Pkp1
A_52_P1026777	0.00002761621	-11.103535	Ecscr
A_55_P1979833	0.000015912547	-11.048091	Cited1
A_55_P1968295	0.00000007740284	-10.994813	Pacsin3
A_55_P2088965	0.0032258825	-10.991729	Scarb1
A_52_P361534	0.000060147635	-10.934268	Wnt3
A_55_P2062777	0.0016624462	-10.934071	Mfap5
A_52_P452667	0.0016188073	-10.899888	Prom2
A_55_P2156288	0.000023421182	-10.855074	Gm3932
A_51_P509263	0.000024592564	-10.830632	Hoxa7
A_55_P2031611	0.00006841976	-10.762771	2210008F06Rik
A_51_P438853	0.000019214114	-10.735269	Serpinb11
A_55_P2166488	0.0011486865	-10.686931	Cd44
A_55_P2123826	0.000041312036	-10.654751
A_52_P331762	0.00013983493	-10.633494	Lmo1
A_51_P475342	0.000021365555	-10.526242	Chrnb1
A_52_P561671	0.0000007903812	-10.48695	Msx1
A_55_P2159870	0.0054351697	-10.403055	Tead4
A_51_P479408	0.00009838731	-10.339006	Hyal1
A_51_P515965	0.0021594088	-10.296726	Nfe2
A_55_P2052145	0.00018446967	-10.265494	Ly6g6d
A_51_P428372	0.000048099017	-10.230106	Ppbp
A_55_P2078780	0.0000016391057	-10.175214	Etv4
A_55_P2039250	0.00019006876	-10.136548	Mboat2
A_55_P2121608	0.000011122136	-10.1341	Sox4
A_55_P2023797	0.00063499267	-10.093795	Ccdc46
A_65_P08971	0.00030333063	-10.04695	F3
A_55_P2147896	0.00057541847	-10.012703	C2cd4a
A_51_P334063	0.000089830064	-10.010708	Crybb1
A_55_P2092750	0.00042610124	-10.006977	Car9
A_51_P169087	0.0016676914	-9.949282	Gls2
A_55_P2127258	0.000005275843	-9.903354	Dok7
A_55_P2037454	0.000009372068	-9.896197	Etv5
A_51_P486681	0.00004478768	-9.889004	Ap3b2
A_55_P2115851	0.00037677627	-9.870375	9930013L23Rik
A_55_P1989981	0.0000010524537	-9.84604	Fam129b
A_55_P1994290	0.0000444513	-9.8374815
A_52_P292792	0.000048093734	-9.794732	Col8a1
A_52_P351418	0.0000019668291	-9.775845	Sgsm3
A_55_P1984830	0.003057514	-9.764919	Fgl1
A_55_P2003753	0.000029414361	-9.747236	Sh2d5
A_55_P2121165	0.000029853982	-9.728155	Tmeff1
A_51_P452203	0.000042017185	-9.691882	Vash2
A_55_P2084807	0.0000023553737	-9.686127	Rarb
A_51_P308048	0.00019895218	-9.679723	Cmtm8
A_55_P2127179	0.00047559087	-9.599565	Gm379
A_52_P536022	0.00049559854	-9.550485	Rasgrf1
A_55_P2184339	0.00062837556	-9.546386	Mdga1
A_51_P410205	0.0012389191	-9.530417	Hsd11b2
A_55_P2140031	0.0000016564883	-9.514803	Fam129b
A_51_P421538	0.00046616435	-9.496873	Nhedc2
A_55_P2039225	0.0001467167	-9.449537	Rap1gap
A_55_P2068096	0.0014262359	-9.413271	Rap1gap
A_55_P2111172	0.00067085	-9.409407	Mecom
A_55_P2038056	0.000113195565	-9.400646	Cttnbp2
A_55_P1960202	0.0017701114	-9.314551	Vcan
A_55_P1954021	0.00458071	-9.297174	Scarb1
A_55_P2004732	0.00337658	-9.237654	Ttc39a
A_51_P110081	0.00039343708	-9.230465	Dmrta2
A_55_P2233373	0.0027474514	-9.197376	D930023I05Rik
A_55_P2109559	0.00010845415	-9.149401	Trim6
A_52_P571746	0.0019684876	-9.058863	Sh2d5
A_52_P578581	0.0058587147	-9.017907	Igsf11
A_51_P356186	0.000050664177	-8.984653	Snai3
A_55_P2011097	0.00033065863	-8.980256	Gsdma2
A_51_P476018	0.0022291788	-8.95734	Sox7
A_51_P196972	0.009412433	-8.939575	Slc4a1
A_51_P219266	0.001346697	-8.921021	Tmprss6
A_55_P2079952	0.00039475688	-8.856154	4921515J06Rik
A_51_P143893	0.0016816303	-8.845699	Steap4
A_55_P2186450	0.007626552	-8.814083	Gm7575
A_51_P199168	0.000250635	-8.806926	Cidea
A_55_P2121613	0.00000595304	-8.801872	Sox4
A_55_P2121871	0.000038134833	-8.800761	Fgfr4
A_51_P104392	0.00008357166	-8.780057	Rpp25
A_55_P2044463	0.00029501258	-8.704431
A_55_P2027235	0.0010865041	-8.689534	BC048679
A_52_P573255	0.000038134833	-8.673696	Cdc42ep1
A_66_P126459	0.0020276841	-8.637899	Gm13429
A_55_P2074246	0.00008563047	-8.58645	Zfp184
A_55_P1962154	0.000005782458	-8.529356	Rarb
A_55_P2055528	0.00012303323	-8.511931	Ubxn10
A_51_P398191	0.00011875387	-8.483216	Auts2
A_55_P2138878	0.00003078846	-8.455235	Lrfn4
A_52_P121502	0.000058673115	-8.44921	Pllp
A_51_P187602	0.00049559854	-8.370716	Serpinb5
A_65_P01991	0.0007144773	-8.346604	Prrg4
A_51_P451338	0.000051345447	-8.332342	Jag2
A_51_P477738	0.00006385267	-8.332124	Rab3d
A_55_P1994289	0.00001948789	-8.331362
A_55_P1973588	0.00031747558	-8.268868	Slc9a4
A_66_P121745	0.000007946033	-8.254436	Rgnef
A_55_P2079619	0.00005184016	-8.254179	Rnf43
A_52_P64707	0.00074616726	-8.249865	Foxa3
A_52_P59318	0.000044480683	-8.229279	Rdh10
A_52_P462472	0.0001253207	-8.168613	C77370
A_66_P133702	0.00030323956	-8.153991	Gm12888
A_52_P454183	0.00025132904	-8.127672	Olfml2b
A_51_P472608	0.00005801478	-8.103127	Vangl2
A_55_P2239317	0.0020312024	-8.068605	Afap1l1
A_51_P164835	0.000016580698	-8.040906	Ppl
A_51_P429308	0.000016580698	-8.034161	Neto2
A_52_P418644	0.000009706623	-8.033239	Plp2
A_55_P2157586	0.00003742204	-8.021004	Gm4949
A_55_P2098354	0.0000010143713	-8.020476	Shf
A_55_P2120254	0.00011995812	-7.962615	Avpi1
A_55_P2051139	0.002885296	-7.9227853	Zfp704
A_51_P337355	0.000038134833	-7.9185076	Ern2
A_55_P2070992	0.00009741698	-7.8948426	Aldoc
A_51_P364714	0.0005799232	-7.8946614	Nox1
A_51_P172853	0.0006762324	-7.8816414	Cd14
A_51_P258409	0.00039871916	-7.8807583	Hey1
A_55_P2078670	0.000012596868	-7.8769536	Cbs
A_52_P317393	0.000055115885	-7.8574	Gpr56
A_55_P2133405	0.000021741102	-7.8495812	Dmkn
A_66_P113892	0.000011122136	-7.837182	1110017F19Rik
A_55_P2078365	0.0000031533493	-7.8283153	Rgs12
A_66_P121976	0.0041930033	-7.805868	Slc4a11
A_55_P2074924	0.0005691632	-7.7658443	Ppp1r13l
A_52_P175634	0.000010301953	-7.7510715	A4gnt
A_55_P2058783	0.0000010985791	-7.747588	2310016C08Rik
A_51_P439085	0.0000024821477	-7.706457	2310016C08Rik
A_55_P2262743	0.00015007168	-7.7010417	Gm671
A_55_P2128577	0.000060390037	-7.693979	Rnf217
A_55_P2155261	0.00030430985	-7.6812415	Gm7147
A_51_P238183	0.00001706129	-7.6662683	Etnk2
A_65_P11216	0.000004802655	-7.658121
A_55_P2140592	0.000010126953	-7.647126	Dmkn
A_55_P2000354	0.00000924784	-7.6070943	Rgs11
A_55_P1977658	0.0019062228	-7.5580273	Arntl2
A_55_P2273929	0.0005027653	-7.5528607	4732457N14
A_52_P217710	0.00013365039	-7.5305276	Fzd6
A_52_P426768	0.000020116351	-7.489361	Cited4
A_55_P2057296	0.0000005387661	-7.471499	2310043J07Rik
A_55_P2173670	0.00014217751	-7.428035	LOC100046174
A_51_P147064	0.0002112046	-7.427301	1600014C23Rik
A_55_P2066309	0.0002396497	-7.4216175	Slc39a8
A_52_P60194	0.0013011936	-7.41674	C4bp
A_55_P2137421	0.0008318245	-7.3948793	Trpv4
A_52_P119350	0.0014588217	-7.3912044	4732419C18Rik
A_55_P1975843	0.0000014553565	-7.3878093	Gm8144
A_55_P2053933	0.0002877145	-7.3855143	Foxa1
A_55_P1998578	0.000002097561	-7.371897	Ifitm2
A_52_P481182	0.0012567883	-7.370248	Stard5
A_52_P275069	0.0003172228	-7.3555284	Gm6792
A_52_P260696	0.0033277792	-7.340648	Arnt2
A_51_P156434	0.00033375414	-7.3294497	Slc25a33
A_55_P2165439	0.0006442533	-7.289085	Krt36
A_52_P127465	0.003859721	-7.2712893	Ypel1
A_51_P242591	0.000109683024	-7.257746	Shq1
A_55_P2113081	0.00000007740284	-7.2512484	Tmem132a
A_55_P2002129	0.000024514653	-7.2272162	Rgs12
A_51_P358112	0.0000010137588	-7.180113	Fads1
A_55_P1964282	0.000028818222	-7.154013	Gm1078
A_55_P1987984	0.000643516	-7.153596	LOC100047651
A_55_P1981366	0.00007729738	-7.1150928	Lamc2
A_52_P432881	0.00048297297	-7.1016984	Slc19a3
A_55_P2097518	0.004219822	-7.0590987	Zdhhc22
A_52_P642488	0.000655214	-7.0427275	Kcnk1
A_55_P2106096	0.001732732	-6.9932404	Fam171a1
A_52_P342620	0.0001839213	-6.982346	Csrnp2
A_52_P193611	0.00042240878	-6.8875546	Pkd2l1
A_51_P148037	0.00012228829	-6.870576	Sh3pxd2b
A_55_P2048164	0.000007430521	-6.8684998	5730528L13Rik
A_55_P1997837	0.00079111656	-6.8149405	Osbp2
A_55_P1956534	0.0022212206	-6.803511	Dach2
A_55_P2037338	0.0004856322	-6.7908974	Plcd3
A_55_P2010406	0.00002049525	-6.76384	Gm8169
A_55_P2178801	0.003724262	-6.743664	Ugt1a10
A_55_P1981994	0.0026844933	-6.7217174	Krt17
A_66_P120507	0.00033833762	-6.6588273	Plcd3
A_55_P1997310	0.00825674	-6.6226864	Fam57a
A_51_P345340	0.0000015442672	-6.5750904	2310043J07Rik
A_51_P329928	0.00033288336	-6.558483	Phlda3
A_66_P101724	0.00051165273	-6.5509157	Fam124a
A_51_P164203	0.0000008474325	-6.544164	Nme4
A_52_P151320	0.0000090625235	-6.5431733	Tnfaip8l1
A_51_P241769	0.00084753515	-6.5416026	Rhd
A_52_P300445	0.00061692897	-6.539926	Atp4a
A_51_P195958	0.0071468963	-6.5189567	Phlda1
A_51_P125434	0.000011623647	-6.4990215	Dph1
A_52_P307874	0.000042336982	-6.492557
A_55_P2080931	0.0042669326	-6.4766717	4732456N10Rik
A_52_P529195	0.0000015697289	-6.4554	Pcdhb4
A_55_P2067273	0.00060523115	-6.451017	Gm4104
A_51_P402160	0.00009866279	-6.448899	Zfp750
A_52_P237652	0.00004441299	-6.3289547	2610035D17Rik
A_55_P2118520	0.000010821926	-6.2997055	Col1a1
A_55_P2066180	0.000021365555	-6.264321	C630004H02Rik
A_55_P2304507	0.001864093	-6.2617674	Noxa1
A_55_P2034864	0.0000017900713	-6.25102	Tubb2b
A_51_P234044	0.00042330934	-6.220981	1190005I06Rik
A_55_P1961451	0.00105837	-6.192005	Adamts7
A_51_P135732	0.0002955403	-6.186365
A_52_P304128	0.00006735989	-6.159719	Mmp14
A_51_P188772	0.0000004586909	-6.1418095	Rgnef
A_66_P138929	0.00004818314	-6.1399503	Lox
A_66_P130115	0.000015912547	-6.118339	Fads2
A_55_P2152872	0.0008837049	-6.0926685	Fgfrl1
A_52_P87804	0.000442445	-6.0549116	Mfsd4
A_65_P20641	0.000354453	-6.0491285	Fads2
A_55_P2141851	0.000049703973	-6.042868	Pls3
A_55_P1972719	0.000108433735	-6.0074844	Pmm1
A_55_P2079746	0.000028807215	-6.006857	Pls3
A_55_P2097964	0.000110600464	-5.994664	9030622O22Rik
A_51_P482148	0.0026881853	-5.9704604	Mecom
A_51_P464029	0.0028511942	-5.9638743	Fads3
A_55_P1960698	0.00085765304	-5.9462533	Pih1d2
A_55_P2017636	0.00028155022	-5.937175	Thbs1
A_52_P209944	0.00066170015	-5.911594
A_55_P2101920	0.0009943179	-5.889636	4931408A02Rik
A_55_P2041653	0.00000009633047	-5.8780355
A_55_P2030736	0.00000024664303	-5.869877	Scmh1
A_66_P101261	0.004748123	-5.861512	Gm3367
A_55_P2364768	0.009975925	-5.8590655	Mcpt-ps1
A_55_P1984745	0.0006897042	-5.842836	Pappa2
A_55_P2129271	0.0000028883994	-5.837135	Tead2
A_52_P87964	0.0000037987143	-5.8314924	Pla2g12a
A_55_P2033262	0.00004828803	-5.801063	Shisa7
A_55_P2168383	0.0025416233	-5.7924666	Myo18b
A_51_P281089	0.001749592	-5.7802916	S100a6
A_55_P1964319	0.0002744913	-5.760492	1110051M20Rik
A_55_P2405784	0.000058795984	-5.7593102	BC023202
A_51_P386612	0.0052425554	-5.7540226	Pir
A_55_P1994694	0.000044006512	-5.699023	Serinc2
A_51_P122425	0.0037539343	-5.689114	Ctf1
A_52_P603421	0.0010153707	-5.6852407	Gm166
A_51_P175667	0.000028238159	-5.6474967	Lpo
A_51_P322871	0.00065227936	-5.6463675	Sh3bp4
A_51_P486217	0.00047618087	-5.645401	Wnk4
A_55_P2101792	0.0013503197	-5.626622	Kpna7
A_51_P514256	0.00000011087095	-5.6242075	Tubb2b
A_55_P1991955	0.002050546	-5.62137	Gm5632
A_51_P286488	0.000015243628	-5.621068	Ier3
A_55_P2016623	0.00014093799	-5.5831437	Gm5068
A_55_P2059010	0.000027260905	-5.582307	Rbp1
A_51_P224980	0.008019711	-5.5677547	BC027231
A_51_P442206	0.0015213293	-5.5628343	Ankrd42
A_52_P148289	0.0019149466	-5.5547686	D030028A08Rik
A_55_P2023727	0.00006835009	-5.5513325	Limch1
A_52_P49042	0.00018636686	-5.5509877	D10Bwg1379e
A_55_P1988481	0.0000051784964	-5.5490074	Gm8865
A_55_P1996963	0.000058700327	-5.5328665	1110012J17Rik
A_55_P2065991	0.000115276736	-5.4961386	S100a11
A_51_P223498	0.0003239297	-5.494943	Slc39a10
A_55_P2341368	0.0025421872	-5.4749284	E030011O05Rik
A_51_P314161	0.000015912547	-5.448631	Qtrt1
A_51_P317181	0.00046484798	-5.4475174	Pcdhb21
A_52_P432919	0.00022326778	-5.4416194	Rab3d
A_65_P04961	0.0011306665	-5.419811	Ntrk2
A_66_P140856	0.00024903796	-5.386102	Gm4588
A_55_P2001250	0.0000520955	-5.379438	Cpz
A_55_P1956553	0.0024907682	-5.354092
A_51_P201982	0.0006234534	-5.3514204	Angpt2
A_55_P1971889	0.00018068316	-5.3383846	F3
A_51_P310896	0.0000718471	-5.338053	Pfkl
A_55_P2126925	0.0000031533493	-5.3357925	5730528L13Rik
A_55_P1969910	0.000040566665	-5.2989874	LOC100048348
A_55_P2090429	0.00050519616	-5.28081	Dync1i1
A_55_P2134218	0.00024543694	-5.265685	Wdr31
A_51_P397673	0.00013993074	-5.246801	Pcsk9
A_52_P588881	0.000023421182	-5.2329006	Iqgap3
A_52_P420608	0.0000689757	-5.2220488	Gm1631
A_55_P2087008	0.00048123082	-5.217413
A_51_P502152	0.0002005215	-5.187667	Slc19a1
A_55_P2012439	0.0000050469707	-5.1816416	Tnfrsf19
A_66_P107703	0.000400921	-5.1772766	Smox
A_52_P381799	0.0014344977	-5.1736875	Neto2
A_51_P180974	0.0000444513	-5.1692863	Prkcdbp
A_55_P2090484	0.0002987749	-5.163517	Pde10a
A_55_P2142789	0.0000017296792	-5.149185	LOC100044765
A_55_P2085335	0.000021814956	-5.141279	Mia1
A_51_P380005	0.0017008075	-5.1212106	Galnt3
A_55_P2032678	0.0001647001	-5.1141543	Lox
A_51_P101545	0.0004462849	-5.1110125	Hgfac
A_51_P120093	0.0016899317	-5.091259	Snx10
A_51_P230287	0.00000017272016	-5.0857444	Sorcs2
A_51_P332676	0.00007702926	-5.084445	Top1mt
A_52_P110534	0.00009841024	-5.079473	Ttk
A_55_P2171413	0.008571007	-5.071586	Me1
A_52_P81478	0.000072397605	-5.0672975	Ttc26
A_52_P449417	0.000006087002	-5.0668855	Vangl1
A_52_P28775	0.00019758593	-5.0628815	Engase
A_52_P589169	0.0016171276	-5.0556836	2010111I01Rik
A_55_P2076846	0.00009823832	-5.025985	Tead2
A_51_P260169	0.000090973146	-5.0180945	Gstm5
A_51_P274124	0.0025292868	-5.0088987	Mansc1
A_52_P510119	0.00015694766	-5.008629	Pgm2l1
A_52_P205797	0.00044182426	-5.0069165	Vgll4
A_51_P182728	0.00009277528	-5.003139	Stx1a
A_52_P681310	0.006771692	-4.9808054	Plaur
A_51_P500541	0.0000016564883	-4.9451346	Flywch2
A_55_P2054743	0.00026574955	-4.944917	Sh3bgrl2
A_55_P2071191	0.00072136964	-4.935544	Prss8
A_55_P2024406	0.00001446499	-4.9275546	Napepld
A_51_P161086	0.0020857695	-4.914207	Ppic
A_55_P2112120	0.000091701935	-4.9058795	Tnk2
A_51_P389636	0.000019525989	-4.897787	Kcnn4
A_51_P157982	0.00010930372	-4.8864474	Fam115a
A_51_P222657	0.000009477285	-4.863916	Tspo
A_55_P2134877	0.00017944025	-4.857708	Eml1
A_55_P1965169	0.003157592	-4.8568788
A_55_P2004881	0.0069181905	-4.8533864	D18Ertd653e
A_55_P2050453	0.008503281	-4.841671	Hemt1
A_51_P228295	0.00031359907	-4.833654	Mpzl1
A_55_P2093949	0.00011608252	-4.8220053	Zfp428
A_55_P1959174	0.00005739013	-4.8182273	Pmepa1
A_55_P2134236	0.0001623949	-4.8040757	Foxa2
A_55_P1989956	0.0009564329	-4.7970357	Lphn2
A_51_P292116	0.0002912174	-4.7936106	Ica1
A_55_P1983588	0.000024278132	-4.784447	Pmepa1
A_55_P2022890	0.00022662347	-4.782201	Slc12a8
A_51_P207892	0.0026203129	-4.774339	Pla2g5
A_55_P2024391	0.00096305937	-4.7356477	Gm12387
A_55_P2122130	0.001129477	-4.730679
A_52_P257502	0.00002049525	-4.7162094	Igfbp4
A_51_P363214	0.00057300855	-4.709562	D630045J12Rik
A_55_P2150108	0.0000066441194	-4.707218	Pgm2l1
A_51_P199104	0.0015047122	-4.7045927	Casq1
A_52_P932421	0.005541892	-4.687947	Gm10941
A_52_P413623	0.00054730027	-4.6869893	Usp22
A_51_P245796	0.00495475	-4.677588	Ddit4
A_55_P2042510	0.0037539343	-4.6653323	Srgap1
A_55_P2173516	0.0032336353	-4.6648197	Arsi
A_52_P683441	0.0000814828	-4.6615367	Capn5
A_55_P2027879	0.00009032733	-4.645735	Fbf1
A_51_P324814	0.000046817993	-4.6388187	Krt18
A_55_P2148912	0.0010421833	-4.633949	S100a16
A_55_P2332926	0.0034648173	-4.6322637	2810037O22Rik
A_51_P230098	0.00026484017	-4.6153116	Pbk
A_55_P2105958	0.004892669	-4.610291	Trpa1
A_51_P405375	0.0019300724	-4.609111	Zdhhc15
A_51_P380432	0.0018097261	-4.6039414	Scx
A_55_P2067629	0.005424441	-4.5990605	Ush1g
A_51_P344878	0.0000031533493	-4.5982356	Thop1
A_51_P480119	0.0005196269	-4.5960283	Prelid2
A_51_P137604	0.0037539343	-4.57118	Fcna
A_55_P2140941	0.00048274323	-4.5699034	Tinagl1
A_55_P2155499	0.0005788293	-4.5683184	Tmem9
A_55_P2089020	0.005453976	-4.5605493	Tmem22
A_55_P2071176	0.0058804573	-4.5456266	Il1f9
A_55_P2058737	0.00000007740284	-4.529985	Mex3d
A_51_P161636	0.0033458069	-4.5211577	Kng2
A_55_P2109997	0.000031423926	-4.513435	Lrig1
A_52_P171178	0.0032214785	-4.509814	Ccdc33
A_55_P1956497	0.0006225312	-4.5022993	Serpinf2
A_66_P114627	0.0008199025	-4.4929605	S100a16
A_66_P132222	0.0007142308	-4.4873776	Mlph
A_66_P116678	0.00023147854	-4.4799013	Rps8
A_55_P2108599	0.00012721778	-4.467206	Tlcd1
A_55_P2185387	0.0019686527	-4.4494305
A_55_P2258216	0.000049480594	-4.446843	8030425K09Rik
A_55_P2155593	0.00079729955	-4.446344	Gm7781
A_66_P134542	0.00008162483	-4.4351635	Anln
A_51_P111455	0.001640438	-4.4271817	Wdr77
A_52_P467930	0.00014299135	-4.426632	Prdx6-ps2
A_55_P2052048	0.0024393166	-4.420723	Pih1d2
A_52_P278354	0.00003488437	-4.4104733	Bmp7
A_55_P2002122	0.0000003068447	-4.405629	Rgs12
A_55_P2033507	0.00040219247	-4.403448
A_51_P116601	0.00020339347	-4.3825994	A330021E22Rik
A_55_P2169457	0.0004478333	-4.377177	Mfsd4
A_55_P2077666	0.000058898557	-4.3762755	Porcn
A_52_P27012	0.000030956187	-4.3658953	Bbs5
A_51_P126626	0.00005502847	-4.34783	Zfp503
A_55_P2015258	0.0031916308	-4.344636	Trim13
A_51_P296487	0.0014617323	-4.3344316	Lss
A_51_P282616	0.0025966524	-4.3340993	4932425I24Rik
A_55_P1981241	0.000044926153	-4.3328233	Grasp
A_55_P2197777	0.00038399355	-4.3261833	3110001N23Rik
A_52_P319438	0.00018789752	-4.319498	Ankrd37
A_51_P370470	0.0018336088	-4.3158803	Cyp20a1
A_55_P2093439	0.0000000059836456	-4.2998524	Mex3d
A_52_P322421	0.00016307966	-4.2986774	Mpzl2
A_55_P2090194	0.0000057943594	-4.2718954	Plp2
A_66_P131398	0.00006267714	-4.264644	Ror2
A_55_P1974587	0.0004851356	-4.2570167	Vangl1
A_51_P137111	0.00004309872	-4.2559285	Chek2
A_51_P167971	0.0000036024842	-4.248826	Bace1
A_55_P2176731	0.000073637326	-4.2487993	Prdx6
A_51_P141953	0.00077078154	-4.248685	1110008L16Rik
A_55_P2150496	0.0025783281	-4.2431674	Dync1i1
A_55_P2147542	0.0020436062	-4.2068157	Dnajc11
A_55_P1998892	0.0015531745	-4.202845	Smox
A_52_P5891	0.00015339043	-4.200429	Fam101b
A_51_P270904	0.000048437465	-4.1973166	9930023K05Rik
A_55_P2094484	0.0026179429	-4.1882963	Gm14137
A_55_P2121992	0.00037181773	-4.1863403	Gm2737
A_51_P320852	0.008467936	-4.17881	Cd9
A_55_P1958532	0.00017957782	-4.163854	Hr
A_55_P2145252	0.0007802947	-4.1595874	Znrf3
A_55_P1981646	0.00038382586	-4.1590505
A_55_P2175245	0.000038134833	-4.152932	Tusc3
A_52_P45797	0.0013441956	-4.143763	Rg9mtd2
A_55_P2067669	0.006127419	-4.1220217
A_51_P515649	0.00046760807	-4.1190596	Pcdhb22
A_55_P2161865	0.0003759379	-4.1153445	Pdlim7
A_66_P105319	0.00007209872	-4.105632	Gm15706
A_51_P195875	0.00048856565	-4.1032467	Notch4
A_52_P428521	0.007626552	-4.094135	Fgd1
A_55_P2042743	0.000019861836	-4.092397	Glrp1
A_51_P302139	0.000036298865	-4.0857725	Mastl
A_52_P207964	0.00016118742	-4.083123	Mrps18b
A_52_P379337	0.000007493298	-4.073733	Rtn4
A_55_P2038747	0.000105928106	-4.0737143	Ano1
A_55_P2074694	0.00042280438	-4.0659447	Ephx4
A_51_P312949	0.00005726956	-4.0648346	Tdrd12
A_55_P2419495	0.00059572357	-4.0548983	1110028F11Rik
A_52_P601688	0.0002396497	-4.0541906	Abcc1
A_51_P455946	0.0000057943594	-4.0533223	Rac3
A_55_P2092526	0.000010301953	-4.05208	Tgif1
A_52_P229044	0.0002493338	-4.05083	Slc20a2
A_55_P2154430	0.00006676931	-4.047281	Cd320
A_52_P158431	0.00015136486	-4.037422	Tshz2
A_55_P2161690	0.0015752579	-4.0272903	Tomm40
A_52_P97192	0.000048099017	-4.0269203	Ergic1
A_51_P310821	0.00017481769	-4.0233827	Hoxa5
A_51_P436201	0.00007550961	-4.011605	Gart
A_52_P677822	0.007606272	-4.006206	Tmem5
A_51_P419925	0.00005184016	-4.0010047	E130112L23Rik
A_55_P2114779	0.0016073084	-3.9978049	Greb1
A_51_P411757	0.0000006463635	-3.9848013	Ankrd13b
A_55_P2060349	0.000009787685	-3.9842706	Lzts2
A_55_P2021465	0.00035004108	-3.9791207	Phldb2
A_51_P253547	0.00029492626	-3.971798	Ctsl
A_51_P223458	0.00013442658	-3.971266	Polr3d
A_55_P2045812	0.0000071519166	-3.9696057	Sigmar1
A_52_P481423	0.00042082983	-3.9659832	Cttnbp2nl
A_52_P622434	0.000034442743	-3.9622407	Nop16
A_55_P1970846	0.0000046724554	-3.954726	Pemt
A_55_P2166501	0.00031805216	-3.9496791	Cd44
A_66_P109175	0.000056739817	-3.9492257	Farsb
A_51_P389531	0.00014325629	-3.9419317	Prmt1
A_51_P211506	0.0010173994	-3.932453	Muc20
A_52_P662244	0.000562522	-3.9286852	AI132487
A_55_P2166639	0.000008805387	-3.9193628	Cdk4
A_66_P108380	0.00080364785	-3.918837	A330021E22Rik
A_55_P1952482	0.004742307	-3.9160986	Pbp2
A_55_P2002597	0.0002877145	-3.9129791	Gm4815
A_51_P481693	0.00007094113	-3.9035194	Ero1l
A_52_P590661	0.0047031445	-3.8964646
A_55_P2013143	0.00026592182	-3.8960629	Esrp2
A_51_P442284	0.000015243628	-3.894522	Dnajc12
A_51_P480073	0.00015383422	-3.891852	Chad
A_55_P2041788	0.00041297294	-3.883858	Gna12
A_55_P1982947	0.006132085	-3.8665679	Gm4050
A_66_P115098	0.0002304928	-3.8649201	Nfia
A_52_P108346	0.000010966259	-3.8522692	Myc
A_55_P1978083	0.00021796049	-3.8494115	Dcaf17
A_55_P2053850	0.00036721557	-3.824006	Gm6396
A_55_P2142439	0.00016899689	-3.8148248	Echdc2
A_52_P381303	0.00012206454	-3.812798	Gins2
A_55_P1970204	0.0031403222	-3.8042362	Cdk3-ps
A_52_P188593	0.00041470723	-3.8020039
A_55_P2077783	0.00004483085	-3.7884526	Tubb2a-ps2
A_51_P109295	0.00059572357	-3.78077	Pcdhb3
A_52_P176160	0.00022343008	-3.7776687	Ahcy
A_51_P342707	0.00058745913	-3.7701538	Pold2
A_51_P284823	0.000112456495	-3.764828	Polr1b
A_55_P2081349	0.00029370238	-3.7565615	BC057079
A_51_P196444	0.009282143	-3.7472303	Foxc2
A_55_P1996354	0.0009085467	-3.7451673	Wdr31
A_55_P2083889	0.0012133985	-3.7439919	Pea15a
A_51_P243667	0.0032628288	-3.7415795	Aox4
A_51_P185660	0.0024986498	-3.732874	Ccl9
A_51_P269320	0.0001828258	-3.7318406	Adsl
A_55_P2114796	0.0016859628	-3.7317724	Arntl2
A_51_P125050	0.000019102306	-3.7225952	Wdr74
A_51_P441983	0.000089830064	-3.7207444	Itga2
A_55_P2048368	0.004107624	-3.7195	Fggy
A_55_P1964093	0.00008561409	-3.704572	Rangrf
A_51_P164420	0.0000838964	-3.7041335	Eef1e1
A_66_P121285	0.0000031533493	-3.7019427	Tgif2
A_51_P439824	0.0000058810447	-3.695916	Gipc1
A_55_P1978927	0.0021796993	-3.6954517	Srgap1
A_51_P286748	0.0014074678	-3.6924949	Frzb
A_55_P2153016	0.00016274123	-3.6917205	Ccdc34
A_55_P2033326	0.0032259822	-3.6864665
A_55_P1999157	0.0001362321	-3.6837003	Prmt3
A_51_P106799	0.0048190034	-3.6675415	Pparg
A_51_P377376	0.00002019542	-3.6656477	Gnl3
A_52_P673499	0.0004325505	-3.6578908	Shmt1
A_55_P2142072	0.0011998699	-3.640344	Synj2
A_51_P474169	0.000050073242	-3.6342127	5430407P10Rik
A_55_P2020054	0.0026188875	-3.6317952	2610035D17Rik
A_55_P2414146	0.00012062834	-3.6284223	2810404F17Rik
A_51_P499698	0.000046151406	-3.620592	Asprv1
A_51_P278034	0.000021741102	-3.6132987	Ufsp1
A_55_P2022895	0.0018581738	-3.6129029	Slc12a8
A_51_P404077	0.000052001713	-3.6093323	Fzd2
A_52_P282838	0.0042638546	-3.608742	Spin2
A_55_P2005672	0.00033065863	-3.6029444	Gm7996
A_51_P299287	0.000049480594	-3.5989585	Impa2
A_55_P2133310	0.0017494736	-3.5903852	Steap2
A_55_P2041723	0.00000782278	-3.5839257	Mid1ip1
A_55_P2125937	0.0030682785	-3.5782042	Adam26b
A_55_P2124183	0.000060399732	-3.575223	Gm8572
A_55_P2175356	0.002863847	-3.5678155
A_51_P135939	0.0009983492	-3.5526993	Rnf219
A_51_P359237	0.00015228272	-3.5514393	Tmem9
A_51_P290576	0.000009372068	-3.550539	Plk2
A_55_P2013928	0.00018585529	-3.5485818	Dhrs13
A_52_P298002	0.000029589757	-3.5470297	Gch1
A_66_P127160	0.00002589844	-3.5459208	Eif2b3
A_52_P630867	0.00023217438	-3.5445697	Abcc4
A_52_P517289	0.0022554833	-3.5381973	Akap1
A_55_P1953851	0.00038888166	-3.537559	Stk39
A_52_P69707	0.000026067231	-3.5341446	Ergic1
A_52_P260818	0.000018840694	-3.5279005	Card10
A_55_P2168014	0.000034817866	-3.5260763	Prmt7
A_55_P2010788	0.0008834483	-3.5244474	Slc6a9
A_55_P2002903	0.00011479854	-3.5238779	Smoc2
A_52_P668715	0.0000021304265	-3.5229	Nutf2
A_55_P1973838	0.00054272584	-3.5157707	Slc6a9
A_52_P680870	0.00012501718	-3.5106902	Ctxn1
A_55_P2082902	0.009389926	-3.5096855	Wars
A_55_P1953593	0.0002364418	-3.5022933	Ece2
A_51_P509643	0.00043060997	-3.5019183	Snca
A_52_P162099	0.00027388695	-3.491868	Ckap2
A_51_P300337	0.00002472481	-3.489843	Csrp2
A_51_P198292	0.00029053955	-3.4868498	Mrps2
A_55_P2184796	0.0014537598	-3.472773	Pcdhb18
A_55_P1987645	0.00009823832	-3.4711351	Unc13b
A_51_P429366	0.00061494065	-3.4659557	Hes6
A_51_P373609	0.000399279	-3.4523544	Yars2
A_52_P479269	0.0006355752	-3.4449706	Sdc1
A_55_P2176729	0.00008443359	-3.4330006	Prdx6
A_51_P233160	0.00019272706	-3.4219813	Lysmd2
A_52_P115579	0.0022919795	-3.4185143	Fbxo45
A_55_P2064043	0.00017316916	-3.4136097	Cd44
A_55_P1953723	0.0020717378	-3.4105992
A_55_P2126444	0.00029064566	-3.4074953	1810032O08Rik
A_55_P2024431	0.00000040930195	-3.3948665	Gaa
A_55_P2087240	0.0003352919	-3.3913527	Mipep
A_51_P445912	0.00016899689	-3.3816957	2310047K21Rik
A_55_P1960735	0.0001826957	-3.3749382	Gdf15
A_51_P348665	0.000018723862	-3.370771	Ramp1
A_55_P2195463	0.000052001713	-3.3683085	Rabepk
A_55_P2102951	0.0013407866	-3.3647184	Gm7977
A_51_P208931	0.000021036505	-3.3522928	C330016O10Rik
A_51_P520139	0.000061926934	-3.350693	Gm5918
A_66_P137943	0.000055697546	-3.3447402	Tctn2
A_55_P1988058	0.00005149645	-3.3435373	Tyw3
A_51_P353735	0.004519933	-3.3401532	G6pd2
A_55_P1955039	0.0009019379	-3.3335094	Myo1b
A_51_P115159	0.0053042597	-3.3252637	Fam162a
A_55_P2097508	0.001844958	-3.3173954	Mcc
A_51_P421804	0.0002409923	-3.3066914	Timm9
A_55_P2138306	0.0009771821	-3.3019633	Gm5388
A_51_P386526	0.000010301953	-3.29592	Wbscr16
A_52_P168271	0.0028768377	-3.2923827	Spg20
A_51_P369628	0.00030111955	-3.2906587	Ptov1
A_55_P2005465	0.00084124145	-3.2882032	Zfp422
A_51_P506674	0.000004766284	-3.2844095	Rpp38
A_55_P2030702	0.00000047584012	-3.282724	LOC639535
A_55_P2142451	0.00005748972	-3.2812116	Echdc2
A_66_P120125	0.00019153522	-3.2784417	D0H4S114
A_55_P2467415	0.00007706336	-3.264773	B3galt6
A_55_P1988714	0.000768879	-3.2646036	Psors1c2
A_51_P369371	0.0004681148	-3.2593637	Ubtd1
A_66_P119350	0.000026833131	-3.2578754	2310040G24Rik
A_55_P2179793	0.0008579353	-3.2560306	Gm4121
A_52_P236705	0.009786744	-3.2528112	Ripply3
A_52_P32864	0.00075349427	-3.2510252	Prps2
A_55_P2150048	0.0007620041	-3.2508292	Sypl
A_52_P311245	0.00030341718	-3.242195	Scarb2
A_55_P1957227	0.000000337806	-3.2388835	Las1l
A_55_P2060672	0.0010711128	-3.2357585	Hoxa3
A_55_P1964302	0.00036753673	-3.2353308	Timm8a1
A_55_P2179884	0.008440031	-3.2346592	Gm4675
A_51_P434503	0.00012485932	-3.2319005	Dtwd1
A_55_P1967602	0.0062765693	-3.2302902	LOC100048615
A_55_P2106175	0.0016859628	-3.2297328	Gch1
A_55_P1996941	0.000105461266	-3.2267928	Ube2c
A_52_P137765	0.00020084165	-3.2239141	Lmna
A_51_P164030	0.00005149645	-3.221557	Tcp1
A_51_P246705	0.000029961964	-3.2094178	Nop14
A_55_P2114110	0.000016580698	-3.2083979	Cadm4
A_55_P2048096	0.00013971217	-3.2053616	Mzf1
A_52_P556099	0.00016441505	-3.2043483	Oip5
A_55_P2029517	0.0020578294	-3.1944165	Wnk2
A_55_P2056493	0.00038193288	-3.1844282
A_55_P2088131	0.000043178527	-3.1782434	Gm5595
A_52_P174661	0.0030315549	-3.175846	Gatc
A_55_P1997097	0.0010597878	-3.1729052	Bod1
A_55_P2020512	0.008561537	-3.172725	Homez
A_52_P445828	0.00012359864	-3.1689172	Abcf2
A_66_P128446	0.001007772	-3.1676211	Ttpa
A_65_P05238	0.00023864025	-3.1554961	2310008H09Rik
A_55_P2167728	0.000012077051	-3.1547024	Gm10451
A_55_P1973046	0.00020099085	-3.1491716	Cttnbp2nl
A_55_P2182001	0.000057250367	-3.1483386	1700008O03Rik
A_51_P156438	0.0001546559	-3.1472325	Slc25a33
A_66_P106478	0.00013993074	-3.1468282	Cct3
A_55_P2016060	0.0003815433	-3.140744	Gm2654
A_55_P2026218	0.000000337806	-3.1397247	Igsf8
A_55_P1993128	0.00014916809	-3.1379607	Gas8
A_66_P130777	0.000050837014	-3.1376677	Ephb4
A_55_P1968982	0.0000014063105	-3.1334136	Pbx3
A_55_P1972720	0.00079301087	-3.1332226	Pmm1
A_51_P398878	0.00019895218	-3.1314952	Uck2
A_55_P1976127	0.0002609355	-3.1281319	Ect2
A_52_P596755	0.00019510166	-3.127266	BC048355
A_55_P2106459	0.0012472755	-3.1247995	Zfhx3
A_52_P400425	0.00080874655	-3.1164966	Pirt
A_55_P2030717	0.00002019542	-3.115411	LOC676108
A_51_P388298	0.00010650535	-3.1139388	Mmachc
A_55_P2031100	0.0014316768	-3.113538	Ahcy
A_51_P341349	0.000017766226	-3.1120224	Mtap
A_55_P2140751	0.0010512994	-3.1089673	Gm8543
A_55_P2098734	0.00064862985	-3.106705	Ttc21b
A_55_P2079981	0.002128247	-3.1065304	LOC100048758
A_55_P1966159	0.0000048919574	-3.0995615	Dlg5
A_52_P58257	0.00014260612	-3.0968983	Mrps6
A_55_P2011137	0.00000022902775	-3.0903082	Armc10
A_55_P2151056	0.0002838109	-3.0901685	Rarg
A_51_P325318	0.00047698358	-3.0883484	Serinc2
A_51_P155501	0.0003949219	-3.0860765	Alg3
A_55_P2308835	0.0048749438	-3.0800045	E130110O22Rik
A_55_P1983070	0.0000031533493	-3.0736728	Uhrf1bp1
A_55_P1999625	0.0005180214	-3.0730126	LOC634780
A_55_P2090179	0.00055849587	-3.0685177	Cbx5
A_55_P1964752	0.000012427896	-3.066044	Slc23a3
A_52_P623058	0.00015004315	-3.050938	C030046I01Rik
A_55_P2158011	0.00008512503	-3.0499966	D2Ertd750e
A_51_P266640	0.000017268492	-3.046889	Nob1
A_52_P512329	0.0077788285	-3.0420108	Zfp219
A_55_P1975537	0.00008168493	-3.0275705	Nutf2
A_51_P258766	0.0000010985791	-3.0170665	Smo
A_52_P556462	0.00012218386	-3.016625	Fancd2
A_55_P2096402	0.0028687976	-3.016552	Cdc42bpa
A_52_P869802	0.00014016443	-3.0158231	Thoc3
A_55_P1953758	0.00050938514	-3.0122848	Serinc2
A_55_P1978089	0.000110600464	-3.008944	Dcaf17
A_52_P306351	0.000060390037	-3.0086312	Asph
A_51_P125567	0.0000103097445	-3.0079787	Mettl13
A_55_P2122555	0.000010301953	-3.0066667	Csnk1e
A_52_P365896	0.00047408295	-3.0055184	Pa2g4
A_52_P241484	0.0000057340108	-3.0025558	Rcl1
A_51_P473576	0.000018428787	-2.9965646	Apex1
A_51_P171200	0.003057852	-2.991635	Golm1
A_51_P211491	0.00029454255	-2.9881842	Gusb
A_51_P370510	0.00071063085	-2.9861705	BC022687
A_55_P1952744	0.0012983384	-2.982971	Timm8a1
A_55_P2014645	0.0000016391057	-2.981299	2310008H09Rik
A_52_P100199	0.0012233035	-2.9811206	Abhd10
A_55_P1972892	0.00006841976	-2.9775152	Gm10169
A_55_P2134804	0.0005884857	-2.9767206	Cinp
A_65_P12251	0.0014028207	-2.9748483	Fut9
A_55_P2054300	0.000420961	-2.9699364	Alg8
A_55_P2117764	0.00022533823	-2.9615328	Vangl2
A_51_P320105	0.0000046427003	-2.9571097	Smyd2
A_55_P2090995	0.00014800935	-2.9544332	Ebna1bp2
A_51_P434697	0.00027938973	-2.953548	Ube2e2
A_55_P2049602	0.0025797717	-2.9531107	Kat2a
A_55_P2183770	0.0001754421	-2.9507458	9130401M01Rik
A_55_P2336943	0.00018097923	-2.9480286	Atpbd4
A_55_P2168243	0.00005801478	-2.9464068	LOC675695
A_55_P2095118	0.0000014835226	-2.943597	2700023E23Rik
A_52_P68714	0.0000057181273	-2.9404812	Gm5513
A_51_P158044	0.008627783	-2.9379435
A_52_P431859	0.000017766226	-2.9375577	2010111I01Rik
A_52_P436447	0.001062009	-2.9367383	Slc25a35
A_52_P183826	0.00048856565	-2.9351296	Dctd
A_52_P218002	0.000040556104	-2.9342155	Wdr36
A_55_P1963631	0.000026986549	-2.9339883	1600012F09Rik
A_51_P345046	0.0000135583405	-2.933452	Metap2
A_55_P2161077	0.00017476823	-2.9287174	Amd-ps7
A_55_P2159070	0.0000010143713	-2.9277527	2810025M15Rik
A_52_P398085	0.00018244858	-2.9269426	Map3k15
A_52_P476699	0.00013472095	-2.9249377	Gemin4
A_51_P193716	0.00007985341	-2.9239542	Supv3l1
A_52_P312837	0.00019334062	-2.9213865	Smarcc1
A_55_P1987023	0.00019326578	-2.9207587	LOC674079
A_65_P16952	0.0009776386	-2.9194984	Ywhaq
A_52_P230904	0.0000351075	-2.9180129	Wdr18
A_52_P471143	0.000036203	-2.9125872	Pusl1
A_55_P2065953	0.00029501258	-2.9057813	Btbd19
A_52_P69020	0.0003104631	-2.901202	Slc24a5
A_51_P519189	0.000036298865	-2.8948934	Eif3i
A_55_P1991585	0.000006017682	-2.8928356	Blvrb
A_51_P394339	0.000050060917	-2.89267	Eif2b1
A_51_P193302	0.000052543262	-2.8900177	Mrps7
A_51_P400659	0.000013031093	-2.8887086	Bcap29
A_51_P338961	0.00007748164	-2.884719	Qser1
A_55_P2038303	0.000407708	-2.8834167	Rpl31-ps1
A_55_P2043762	0.000026833131	-2.881892	N6amt1
A_55_P2168628	0.0000033646788	-2.8782082	Sac3d1
A_55_P2083093	0.000020751799	-2.876317	Haus7
A_52_P252737	0.000005275843	-2.8757696	Rangap1
A_66_P102395	0.000026833131	-2.8728955	Elac2
A_55_P2036863	0.00017417531	-2.8725479	Rabl2a
A_51_P312550	0.000054728578	-2.869234	Nup188
A_55_P2050125	0.00024464072	-2.8644452	Fance
A_55_P2053848	0.00061695726	-2.8628836	Gm6396
A_52_P200617	0.000016246842	-2.8611052	Iars
A_55_P2001589	0.0003405078	-2.860718	Klhl8
A_55_P2073945	0.0007520051	-2.8589473	Eif2b3
A_51_P257934	0.000013808725	-2.8553536	Tnfsf13b
A_52_P494126	0.00019895498	-2.8547142	Usp46
A_51_P228171	0.00014954926	-2.8514128	Cenpp
A_51_P329413	0.000015243628	-2.8474078	Pomgnt1
A_52_P324754	0.0011160916	-2.8440685	4930579G22Rik
A_55_P2051701	0.0002362599	-2.843557	Pbx1
A_55_P2054942	0.000013213151	-2.841338	Iffo2
A_52_P20048	0.00030908812	-2.8355203	Tcf12
A_55_P1994275	0.000026895956	-2.8351827	Gar1
A_55_P2012498	0.00003131862	-2.8343136	Cdca7
A_52_P482203	0.0000061773117	-2.8286533	Tsen2
A_51_P351363	0.0007727993	-2.8282018	Tyms-ps
A_66_P122758	0.00032636378	-2.8261425	Tsr1
A_51_P321965	0.000032300424	-2.8253095	Ssna1
A_55_P2075048	0.00013473631	-2.8183403	Atic
A_66_P129484	0.0007429097	-2.8166914	Tmed9
A_55_P2112125	0.00026399994	-2.815898	Tnk2
A_51_P487298	0.0033472471	-2.8152692	Vasn
A_55_P2054927	0.00044569658	-2.8082864	Fam136a
A_51_P117794	0.00034721373	-2.8008323	Bik
A_52_P579640	0.00031341636	-2.796029	Rrs1
A_52_P381953	0.00031739977	-2.7910945	Irf2bp1
A_51_P114353	0.00012763703	-2.78031	Ctu1
A_55_P2060402	0.0002098943	-2.7785013	Grwd1
A_55_P2003483	0.0002616488	-2.7721925	Gldc
A_51_P479434	0.0008612526	-2.76924	Rfc3
A_55_P2040518	0.000019747593	-2.7634444	Gm14107
A_51_P477676	0.0013919073	-2.7590206	Mcph1
A_52_P283524	0.0005477431	-2.751892	Rcan3
A_55_P2144796	0.00036476477	-2.7497373	Gfer
A_52_P182690	0.0032395865	-2.7473402	Stx19
A_52_P595717	0.00019121626	-2.7446272	Smug1
A_55_P1998811	0.00018442883	-2.739434	Gm3430
A_66_P132971	0.0033163938	-2.738704	4930429E23Rik
A_55_P2057984	0.00015859443	-2.738024	Tbc1d19
A_55_P2156160	0.00078448694	-2.7346368	LOC637711
A_51_P473272	0.000073186355	-2.7299998	Tspan6
A_55_P2046488	0.00038028456	-2.7279215	Nbeal2
A_55_P1967439	0.0021536213	-2.7257442	Gtf2h2
A_55_P1979457	0.0017830849	-2.724298	Prdx4
A_55_P1957762	0.00017543868	-2.721081	Tsr1
A_55_P2083023	0.00004076746	-2.720711	Sac3d1
A_55_P1964174	0.00010369558	-2.7191625	Nme1
A_52_P684378	0.000112864276	-2.7156117	Gpx1
A_52_P528634	0.0000182117	-2.7140422	Ttc27
A_55_P1973213	0.000051345447	-2.7123313	Trmt61a
A_65_P04980	0.00009942542	-2.7122326	Ilf3
A_66_P121459	0.00011860758	-2.7063246	Cenpa
A_52_P252322	0.0021363143	-2.7031028	Pdcd11
A_51_P200561	0.00008422373	-2.701482	4930506M07Rik
A_55_P1982186	0.000046176396	-2.7014165	Sgsm1
A_55_P2117594	0.00044182426	-2.7004378	LOC100044738
A_55_P2000158	0.00013099138	-2.7003977	Pik3r3
A_52_P163928	0.0000303055	-2.6995077	Poldip2
A_55_P2273959	0.0018927985	-2.6953242	G930009F23Rik
A_55_P2074647	0.00050579937	-2.690496	Snap47
A_55_P2083997	0.000035604284	-2.689648	Zfp664
A_52_P215418	0.00029196416	-2.685455	Armc9
A_55_P2010116	0.0034128556	-2.6849062	Rab27b
A_55_P2111907	0.00092701457	-2.6840472	Noxo1
A_55_P1956862	0.00058181415	-2.6780846	Egfr
A_52_P648424	0.0000030377907	-2.6738112	Nedd4
A_55_P2023094	0.0066297892	-2.673581	Pes1
A_55_P1982986	0.00002761621	-2.6730676	1810043G02Rik
A_55_P2060854	0.00018068316	-2.672854	Gm5259
A_55_P2051596	0.00007722436	-2.6727407	Gm4499
A_51_P219325	0.000059661106	-2.67208	Ddx28
A_51_P463187	0.0009387385	-2.667552	Tbc1d2b
A_66_P114695	0.00013255923	-2.6667185	Cdc25c
A_51_P506417	0.0014621746	-2.6664753	Krt14
A_51_P156158	0.00030598554	-2.6620283	Phlpp1
A_55_P1952743	0.0025582397	-2.661973	Gm9797
A_55_P2133568	0.0017018643	-2.6606984
A_52_P244193	0.0007350466	-2.6588595	Cd24a
A_52_P365768	0.00000413393	-2.6531863	Nsun2
A_55_P2121252	0.00009823832	-2.6504028	Amd2
A_55_P1957474	0.000013031093	-2.6481454	Pus7
A_52_P400677	0.0000004586909	-2.643803	AW209491
A_51_P176517	0.000024592564	-2.6430185	Mettl11a
A_55_P2011132	0.0000017900713	-2.6417985	Armc10
A_55_P2097820	0.0000838964	-2.6404164	Gm9132
A_55_P1957433	0.0014902517	-2.6392913	Mprip
A_51_P323435	0.0028131881	-2.6369755	Gtf2h2
A_51_P402435	0.0002435472	-2.635813	Trap1
A_51_P169614	0.0005871456	-2.634877	Utp15
A_55_P2071426	0.00005100021	-2.6248987	Fam86
A_66_P134481	0.00055619876	-2.6196404	Skp2
A_51_P414243	0.000023010727	-2.6193566	C85492
A_51_P150608	0.000021769314	-2.6161969	Jagn1
A_51_P273538	0.00044317418	-2.615263	Syce2
A_51_P507053	0.000019861836	-2.6135283	Slc38a1
A_66_P128702	0.000053484986	-2.6125894	Nup43
A_51_P490023	0.005795015	-2.611642	Tubb2a
A_55_P2095047	0.00081394735	-2.6088283	Mat2a
A_51_P450573	0.0003034993	-2.6055562	Tgfbr2
A_55_P2145521	0.0007374883	-2.5988607	Stk38l
A_55_P2109263	0.000112745176	-2.5983028	Ppp1r14b
A_52_P658122	0.00019949765	-2.5911963	Ets2
A_52_P375493	0.0005244239	-2.5890732	Tfdp1
A_55_P2016356	0.00012347272	-2.5890608	Eif3b
A_55_P2177755	0.00074466626	-2.5888007	Cdk2ap1
A_52_P572447	0.0063068937	-2.5874717	Agpat5
A_52_P76034	0.00011513521	-2.58432	Rcc2
A_52_P589119	0.00005959533	-2.5805357	5930416I19Rik
A_52_P174421	0.0013171023	-2.5751503	Galc
A_51_P332822	0.00007747789	-2.5736725	Abce1
A_55_P2085574	0.000013541213	-2.572858	Nfix
A_52_P150565	0.0005459551	-2.5704603	Usp39
A_51_P140819	0.00056009006	-2.569033	Wdr36
A_55_P2089477	0.0000103641	-2.5670578	Sypl
A_55_P2178578	0.00037498775	-2.5633912	Tmprss4
A_55_P2016478	0.00006089731	-2.5631716	Bat1a
A_55_P1981794	0.000039320756	-2.5630019	Ccdc101
A_55_P1982563	0.000011871584	-2.5626624	Rhbdf1
A_55_P1988070	0.000002097561	-2.5613682	Eef1g
A_51_P235705	0.0014870769	-2.5545485	Tsfm
A_51_P179498	0.00014823697	-2.5540514	Fam92a
A_51_P196395	0.00017060545	-2.5538914	1110004E09Rik
A_55_P2133067	0.0006620154	-2.5513644	Ube2v1
A_51_P122845	0.000058700327	-2.5490944	Naa50
A_55_P2154690	0.00003648257	-2.5478048	Smarca4
A_55_P1984751	0.00008422373	-2.5465841	Gm8503
A_55_P1998188	0.000034582932	-2.546055	Cdk4
A_66_P100365	0.00060995197	-2.5459988	Gm9523
A_51_P359272	0.006132796	-2.5439103	Alcam
A_52_P277854	0.00016679158	-2.5402958	Snrpb
A_55_P1998186	0.0000880207	-2.539126
A_51_P372172	0.000043389253	-2.531142	Plod3
A_51_P354433	0.00006841976	-2.527029	Ppie
A_55_P2170500	0.0019755	-2.526548	Yipf6
A_51_P171697	0.000055115885	-2.5256624	Pebp1
A_55_P2073467	0.0001236797	-2.523794	Gtf2i
A_55_P2073795	0.000052471663	-2.515446	Mecr
A_55_P2078459	0.0018939879	-2.5112255	Kpna2
A_51_P493105	0.00015563477	-2.5073647	Mett5d1
A_55_P2125912	0.000106005966	-2.5052316	Cct6a
A_51_P406429	0.000060147635	-2.5039756	Pdk1
A_51_P408989	0.008440031	-2.503218	2810055F11Rik
A_55_P2101392	0.0014363118	-2.5029826	Als2cr4
A_52_P195922	0.000038085363	-2.500183	Exosc6
A_51_P452820	0.000019525989	-2.4993787	Rpl31
A_55_P2054311	0.0000020275916	-2.495975	M6pr
A_51_P402458	0.0010451487	-2.4953823	Anxa7
A_52_P483280	0.00006267714	-2.492844	Lamp2
A_55_P2156293	0.001609005	-2.4924111	Pcyox1
A_55_P2121827	0.0070039686	-2.4921682	Dgcr2
A_51_P108901	0.000029990517	-2.4915733	Ccdc86
A_55_P2000487	0.0012750804	-2.4912746	Srebf2
A_51_P223443	0.00010435508	-2.4908144	Cd81
A_52_P58471	0.000019861836	-2.488666	Tmem199
A_55_P2161695	0.0012802241	-2.487085	Kdelc1
A_55_P1958394	0.0027260964	-2.4862566	Slit2
A_52_P623775	0.00020279615	-2.4855146	Eri2
A_52_P615312	0.000077140736	-2.4849532	Mrps27
A_55_P2071977	0.0069623864	-2.4839315	Pick1
A_55_P2080542	0.00010329208	-2.4811275	Rbbp7
A_55_P2099061	0.000008358439	-2.4796674	Gm12933
A_52_P144263	0.0037583297	-2.4791007	Rbms1
A_51_P519555	0.0007302485	-2.479044	Gnb1l
A_52_P616591	0.0022157351	-2.4765584	Eri3
A_52_P677147	0.000017718721	-2.47487	Prmt5
A_52_P636050	0.000027622635	-2.4711397	Gpatch4
A_55_P2008639	0.000013949887	-2.470163	Gm6368
A_52_P633128	0.0000031533493	-2.467995	Aasdhppt
A_51_P108190	0.000025492209	-2.467053	Rpl23
A_55_P2119030	0.00013139908	-2.4653707	Rasl2-9-ps
A_55_P2137309	0.00030920526	-2.464131	Kctd11
A_55_P2045792	0.00032126534	-2.4617167	Pes1
A_55_P1963634	0.000022273649	-2.4614275	1600012F09Rik
A_51_P451151	0.00022347417	-2.4587913	Ube2c
A_55_P2066523	0.0005026358	-2.4586072	Akt2
A_52_P163939	0.0000016391057	-2.458474	Cln6
A_55_P2177026	0.003717634	-2.4516883	Mafg
A_55_P1975087	0.0000031533493	-2.4491408
A_52_P231737	0.00002943558	-2.4488	Actl6a
A_55_P1975535	0.0027700826	-2.4484372	Nutf2
A_51_P199098	0.00006385267	-2.444994	Tmem107
A_51_P275514	0.00042280438	-2.4419117	Mprip
A_55_P2100968	0.0016186016	-2.4375665	Dnahc7b
A_51_P333869	0.00037123397	-2.4350643	Ndnl2
A_55_P2123471	0.00054649054	-2.4319534	Kpna2
A_55_P1960873	0.000010227364	-2.4310799	Mbd3
A_52_P149835	0.000015243628	-2.430164	Irak1
A_52_P466853	0.0003765048	-2.4268968	Bmyc
A_55_P2016249	0.00010409763	-2.426629	Ppid
A_55_P2007413	0.00007374735	-2.4244862	Agps
A_55_P2048284	0.0040752725	-2.4217033	Aasdhppt
A_55_P1967553	0.0018669703	-2.4210665	D14Ertd449e
A_55_P1999823	0.00032359303	-2.4210427	Zmynd19
A_51_P302458	0.00022300387	-2.4203787	Plscr3
A_52_P20966	0.000091174945	-2.4200358	Hnrnpab
A_52_P15212	0.0005823253	-2.414761	Ctbp2
A_52_P173368	0.000045562567	-2.4136837	LOC631981
A_52_P287052	0.00005086416	-2.4125507	Sssca1
A_51_P483922	0.00044494792	-2.4090517	Tm9sf4
A_51_P341832	0.000032059	-2.4085033	Nthl1
A_66_P105074	0.0030138178	-2.408156	Enpp5
A_55_P2067652	0.0001508207	-2.4075613	Boc
A_55_P2158873	0.00012670016	-2.4047427	Ppid
A_51_P207403	0.000034913846	-2.403725	Pwp1
A_51_P318551	0.000017766226	-2.4036949	Nle1
A_55_P1980883	0.000118109856	-2.4032402	Ephb6
A_52_P330395	0.00007898146	-2.4032152	Farp1
A_55_P2142296	0.00083166646	-2.4018605	Ywhaq
A_52_P47255	0.00004828803	-2.4016225	Gmps
A_55_P1981789	0.000112456495	-2.40075	Rrp8
A_52_P380329	0.000020262467	-2.4006	Papd7
A_51_P151968	0.00051453593	-2.4000764	Eif2b5
A_55_P2159801	0.00015154	-2.3998725	Rfc4
A_55_P2128085	0.00006660036	-2.397606	LOC674321
A_51_P484832	0.000021856924	-2.3974724	Ppm1g
A_55_P2066384	0.000010301953	-2.3940482	Akt1
A_55_P1981550	0.00012382754	-2.3926692	Park7
A_55_P2026315	0.00047413303	-2.392279	Gys1
A_51_P119544	0.0031167849	-2.390975	Aga
A_55_P1952186	0.00013252754	-2.3893547	2810403A07Rik
A_52_P211418	0.00034218462	-2.38764	G2e3
A_55_P2163143	0.000027182476	-2.3808246	Cdk4
A_51_P301994	0.00007755588	-2.3796551	Rg9mtd1
A_55_P2115691	0.005646127	-2.3765502	Gm9183
A_51_P176071	0.000099337514	-2.3701186	Ftsjd1
A_55_P2124956	0.00038659995	-2.3694189	Zfp444
A_51_P479902	0.000998012	-2.3686898	Mars
A_65_P11773	0.0015191395	-2.3654432	Adi1
A_55_P1999849	0.00047413303	-2.365088	LOC100048065
A_55_P1982762	0.003268486	-2.3565767	Hsd3b7
A_55_P2040529	0.000072395305	-2.3550217	Mtfr1
A_65_P01418	0.001018681	-2.3548832	Wnk2
A_51_P174681	0.000010301953	-2.354461	Bzw2
A_55_P1960916	0.00028117571	-2.3543081	Egln3
A_55_P2073885	0.00012922016	-2.352242	Bbs5
A_52_P412321	0.0017949158	-2.3520396	Pcgf6
A_51_P195215	0.0055378545	-2.3518603	Fam149a
A_55_P2040863	0.000495975	-2.3511403	Cnn3
A_55_P2104791	0.00000878359	-2.3450673	Gm6443
A_51_P448203	0.00024407032	-2.344085	Cnbp
A_51_P346453	0.00025351363	-2.3431432	Noc4l
A_52_P552879	0.000039320756	-2.3426988	Efcab4a
A_55_P1997400	0.00036594993	-2.3424616	Slc7a4
A_55_P2111148	0.00038537133	-2.3397207	Gemin5
A_51_P364786	0.0067935865	-2.3378668	U2af1
A_51_P493037	0.0028909806	-2.3332458	Dclre1a
A_55_P1988083	0.00027071728	-2.3329594	Prc1
A_52_P559808	0.00037575455	-2.3320513	Arhgef12
A_55_P2201822	0.00009088837	-2.3317358	Naf1
A_51_P243914	0.0000017296792	-2.3307078	Skap2
A_52_P288614	0.00026592182	-2.3285313	Rars
A_52_P212214	0.0036758482	-2.3240452	Pomt2
A_55_P1985764	0.00032126534	-2.3217702	LOC100047875
A_55_P1957967	0.000055115885	-2.3206606	Dhx32
A_51_P513959	0.0005030823	-2.320263
A_52_P620748	0.00017488374	-2.3191128	Ncl
A_51_P217430	0.000022028542	-2.3180444	2410016O06Rik
A_55_P2045658	0.000023030601	-2.3173892	Nme6
A_51_P494863	0.00008512503	-2.3166754	Vmac
A_55_P2027788	0.0045353486	-2.3159177	Baiap2
A_55_P1992487	0.0036841175	-2.3130896	Gm6453
A_55_P2091402	0.003973652	-2.3126342	Kpna2
A_55_P2130930	0.00031188966	-2.3116932	Nhp2
A_52_P529486	0.0002494576	-2.3088768	Wdr77
A_55_P2088725	0.00043932255	-2.3051972	Usp14
A_51_P322994	0.0010802903	-2.3050735	Mrpl22
A_51_P363642	0.0017649959	-2.3042858	1700088E04Rik
A_52_P367565	0.00023218535	-2.3030915	Mrps2
A_51_P420236	0.00045179634	-2.3018508	Srrt
A_51_P492765	0.00012259514	-2.3015192	Wdr75
A_51_P240594	0.00026778984	-2.3013225	Zfp7
A_55_P2039637	0.00001030031	-2.3011386	Ift88
A_55_P2075268	0.000007327002	-2.3002436	Tmem216
A_66_P130882	0.00008254097	-2.299999	Eif3e
A_51_P508444	0.00030106184	-2.2990592	St13
A_52_P67995	0.00041216836	-2.2955496	Eif4a3
A_55_P2152427	0.00030323956	-2.2946324	Zwilch
A_55_P2102424	0.0005174251	-2.293865	Msto1
A_55_P2085157	0.00004483085	-2.2929518	Eef1g
A_51_P348183	0.0011986113	-2.2923467	Tmem141
A_55_P1984541	0.0024318148	-2.2889826	Gm3992
A_51_P394728	0.00011151099	-2.2888844	Kti12
A_51_P235687	0.000017577242	-2.2877967	Alox5ap
A_66_P107255	0.000023730969	-2.2865875	Nom1
A_52_P539414	0.000035527133	-2.2863286	Gtf2h3
A_55_P2035717	0.00005579618	-2.2821229	Pgap2
A_55_P2004930	0.00004909727	-2.2812834	Hddc2
A_51_P362903	0.002124852	-2.2799165	Mrps22
A_55_P2157159	0.0030103908	-2.2783153	LOC674580
A_52_P217604	0.00017843513	-2.2774644	Zfp692-ps
A_52_P424767	0.00032746818	-2.2756472	Rbbp4
A_55_P1976690	0.0000065224162	-2.274119	Snrnp35
A_55_P2132865	0.0011474725	-2.2728376	Sumo2
A_55_P2107367	0.000071841554	-2.2715445
A_51_P479043	0.00023864025	-2.2712271	Nif3l1
A_52_P486702	0.00038512246	-2.2710004	G3bp1
A_55_P2019684	0.005311131	-2.2682784	Bspry
A_51_P298538	0.000027306869	-2.2682512	Prmt7
A_55_P1970910	0.000682396	-2.2677705	Stard13
A_55_P2028788	0.0006786722	-2.26608	Slc39a11
A_55_P2171528	0.0013460529	-2.265927	3110082I17Rik
A_51_P317115	0.00007442309	-2.26342	Wdr18
A_51_P404825	0.000019525989	-2.261448	Ccdc58
A_52_P608495	0.00015170994	-2.258114	Aars2
A_51_P108489	0.000058700327	-2.256149	Gtl3
A_52_P161400	0.00028994397	-2.2543561	Cnpy4
A_51_P466162	0.00043253307	-2.2526112	C1qbp
A_51_P163444	0.000007757644	-2.2523482	Carhsp1
A_52_P661071	0.00023001917	-2.252128	Snhg3
A_55_P2047225	0.0005126525	-2.250744	Uxs1
A_52_P682990	0.000013416402	-2.2506964	Timm50
A_51_P153683	0.00027195094	-2.2462783	Lrrc26
A_52_P495031	0.000046618763	-2.2460651	9130401M01Rik
A_55_P2182159	0.0020943563	-2.2455	Ywhaq
A_52_P93902	0.0002944585	-2.2442784	Alg5
A_55_P1980125	0.000498367	-2.2431865	Srsf3
A_55_P2033160	0.00000494801	-2.2427535	Pomgnt1
A_52_P42380	0.000052001713	-2.2417617	Tmem106c
A_51_P440852	0.000028545608	-2.2402349	Mtrf1
A_51_P169920	0.000049865383	-2.2377598	Noc2l
A_55_P1992174	0.0035386733	-2.2354653	Tars2
A_55_P2008567	0.0033297415	-2.2352612	Rps6
A_55_P2114809	0.000024498344	-2.2349772	Gtf2e2
A_51_P383140	0.00023966971	-2.2347727	Slk
A_55_P1975685	0.0013971833	-2.2321243	Nup37
A_51_P192589	0.0003932561	-2.230347	Pno1
A_51_P323299	0.000024472334	-2.2294192	Trim28
A_55_P1969523	0.0014639766	-2.2284713	Sumo2
A_65_P02327	0.00048015226	-2.22677	Pogk
A_55_P1969660	0.0002275147	-2.2254903	Pex26
A_55_P2025760	0.000040710333	-2.2237453	Adam9
A_55_P2000219	0.000009733805	-2.2224047	Ubap2
A_51_P300207	0.00010792633	-2.2219164	Rsl24d1
A_51_P317443	0.000049089256	-2.2195237	Cd3eap
A_51_P436719	0.00001585575	-2.219424	Eftud2
A_55_P1992054	0.00008025007	-2.2182076	Armc10
A_55_P2105888	0.000025121108	-2.2136538	G6pc3
A_52_P326354	0.0063286955	-2.2128685	Erf
A_55_P2102857	0.0021717905	-2.212805	Krtcap3
A_52_P413492	0.0022831722	-2.2095141	Ldlrap1
A_51_P363914	0.0000027479578	-2.2069921	Cct2
A_51_P323620	0.00016436107	-2.2068262	Thyn1
A_55_P2061341	0.00004506108	-2.2066638	Ift74
A_51_P158120	0.000009372068	-2.2061484	B3galnt2
A_51_P430327	0.002089991	-2.204359	Gmpr2
A_55_P2013863	0.0006590381	-2.2040818	1700028J19Rik
A_51_P114878	0.000011623647	-2.2018216	Ikbkap
A_66_P129852	0.000049302143	-2.201753	Fxn
A_55_P2163018	0.00068438053	-2.1997476	LOC674538
A_55_P2126552	0.0050593633	-2.199724	Zdhhc13
A_55_P2142298	0.0040795114	-2.1985152	Ywhaq
A_55_P2052172	0.00012034148	-2.1935108	Gm6637
A_55_P2030721	0.0005799232	-2.1921966	Ankle1
A_51_P394154	0.000011122136	-2.1891966	Ddx51
A_51_P347823	0.000008358439	-2.189049	Ipo4
A_51_P376149	0.005196252	-2.1860878	N6amt2
A_52_P555723	0.003098362	-2.1852624	Ywhag
A_55_P2001861	0.0004251035	-2.1846275
A_66_P126686	0.000010301953	-2.1813157	Gm5921
A_52_P113672	0.000024498344	-2.180561	Chml
A_51_P299739	0.00011458499	-2.1776037	D10Wsu102e
A_55_P2096486	0.000008280334	-2.1773875	Bcs1l
A_52_P367791	0.00072427606	-2.1757438	Mri1
A_51_P187901	0.000018371013	-2.1756861	Nop56
A_52_P654618	0.00015652156	-2.1752982	Znhit3
A_55_P2052623	0.00028529167	-2.1747565	Pgap2
A_55_P1966878	0.0006116638	-2.1720102	Rnaseh2a
A_55_P2098305	0.00019949765	-2.166883	Coq5
A_51_P245393	0.00004746272	-2.1664848	L3mbtl2
A_55_P2338535	0.0002910258	-2.1644323	Slc35a1
A_51_P297480	0.00013099138	-2.162521	Dph1
A_51_P222522	0.000026895956	-2.1587434	Mesdc2
A_55_P1989102	0.000018371013	-2.1583717	Hmgn1
A_55_P2148744	0.00004592407	-2.1557443	Gm6625
A_55_P2003648	0.000004562237	-2.1556327	Bag5
A_55_P2063598	0.0011322699	-2.1550882	Tomm5
A_52_P355057	0.00035088387	-2.1511161	Wdr4
A_55_P2187034	0.000089830064	-2.1505637	Stmn1-rs2
A_51_P435068	0.0001788306	-2.1504335	Acadsb
A_51_P248444	0.0010759593	-2.1488159	Ktelc1
A_55_P2040888	0.0013232299	-2.144756	Dhx15
A_51_P328669	0.00008530344	-2.1428015	Ncbp1
A_55_P2101387	0.00003443035	-2.1407437	Nubpl
A_51_P114854	0.000050089064	-2.1393387	Clns1a
A_55_P1998854	0.0014375359	-2.1379309	LOC631415
A_55_P2133187	0.0005298921	-2.1369345	Gm7701
A_52_P517001	0.00026885996	-2.135251	Rpf1
A_55_P2077974	0.0035841279	-2.1340046	Vps8
A_51_P169032	0.00059572357	-2.1325932	2810004N23Rik
A_51_P485391	0.0000046724554	-2.132136	Parn
A_55_P2176430	0.000027655968	-2.1310122	0610010K14Rik
A_51_P433430	0.00008403989	-2.1305745	Phc1
A_52_P633489	0.00059698784	-2.1298032	C1qtnf4
A_52_P76196	0.000012077051	-2.1249819
A_55_P1982872	0.000036310375	-2.1239934	Naa10
A_55_P2177023	0.0018302884	-2.1239324	Mafg
A_51_P173906	0.00014016443	-2.1234195	Mto1
A_52_P598634	0.00016586317	-2.123099	1190007I07Rik
A_55_P1999847	0.0014443691	-2.1221092	Nutf2
A_55_P2021455	0.00001953461	-2.121084	Gm8767
A_55_P2142830	0.00008422373	-2.116148	Ninj1
A_55_P2117411	0.0001236797	-2.115924	Gm13642
A_51_P401527	0.00003967911	-2.115785	Rnmtl1
A_52_P571938	0.0000351075	-2.1133745	Arv1
A_51_P141071	0.00002633287	-2.1097286	Cand2
A_55_P2139992	0.00008345048	-2.107625	Mrps18b
A_55_P1981599	0.000017577242	-2.1039665	Ccdc125
A_55_P2009762	0.0002589603	-2.101962	Mapkapk3
A_55_P2110718	0.00047784363	-2.1009738	Npm1
A_66_P114102	0.00008563047	-2.1005743	Zfp36l2
A_55_P2165560	0.00056248676	-2.1003428	Plekhg5
A_52_P500488	0.008164149	-2.0997453	Lars
A_52_P103550	0.004643016	-2.099019	Tfdp1
A_55_P2092760	0.000077996294	-2.0971086	Rhbdd3
A_51_P309501	0.00033651263	-2.0963438	Praf2
A_51_P314153	0.000053864012	-2.096318	Nr2c2ap
A_55_P1993453	0.00006989044	-2.0951903	Ftsj1
A_55_P1979551	0.00009819264	-2.0939867	Pitrm1
A_52_P167511	0.00023083632	-2.0938194	Gm4989
A_55_P2091671	0.00021651172	-2.0937526	Psmg1
A_55_P1997486	0.000015243628	-2.0933342	Nhp2l1
A_55_P2178608	0.0010240555	-2.0924542	LOC674373
A_52_P294253	0.0001508207	-2.0918715	Zfp41
A_51_P226932	0.000019861836	-2.091565	Tubgcp2
A_55_P2122643	0.000037084323	-2.0908575	Dtymk
A_55_P2170670	0.0014580798	-2.0897532	Gm11222
A_51_P477833	0.00039606422	-2.0892715	Klhl21
A_55_P1966573	0.00013845637	-2.0891166	Gemin4
A_51_P352562	0.00024989425	-2.087418	Mrpl38
A_55_P2048560	0.00021393469	-2.0874045	Smn1
A_52_P18596	0.000112456495	-2.0864086	Gm14398
A_52_P384901	0.000035337263	-2.0856733	Wdr43
A_52_P89477	0.0059785317	-2.0856092	Bcl9
A_66_P106814	0.00006163975	-2.0854058	Gm13552
A_51_P317272	0.0010327691	-2.0853736	Bod1
A_55_P2006754	0.00009841024	-2.0849948	F630110N24Rik
A_55_P2014506	0.0016961852	-2.083877	Amd2
A_51_P141554	0.0022521205	-2.0812635	Med22
A_55_P2000521	0.00054585125	-2.0804965	Lonrf1
A_55_P2133205	0.0000010524537	-2.0802128	Nmt2
A_51_P221495	0.000005275843	-2.079147	Nsun5
A_55_P2181162	0.0000099915815	-2.0781102	Gm13204
A_65_P11632	0.0010916987	-2.0771563	Usp14
A_55_P2018283	0.00014387572	-2.0771236	Hmgb1
A_51_P418339	0.0011840677	-2.075441	Nudcd2
A_55_P1991500	0.000026833131	-2.0740466	Obfc1
A_55_P1980601	0.00050409953	-2.0734155	Oscp1
A_51_P234462	0.000048099017	-2.0726595	Gpn1
A_66_P135194	0.000032300424	-2.0714343	Yrdc
A_55_P2066468	0.0010930016	-2.0711	2610024G14Rik
A_55_P2163404	0.00017395739	-2.0703602	Gm5292
A_51_P362161	0.0007835678	-2.0689776	Ubqln4
A_55_P2087923	0.00887532	-2.0688443	Otud3
A_51_P113784	0.0001640286	-2.0683415	Prpf19
A_55_P1967820	0.004094294	-2.0652466	AI661453
A_52_P432153	0.0010406073	-2.0649843	Yipf6
A_55_P2134785	0.0053159674	-2.0644562	Zscan22
A_51_P396708	0.0048749438	-2.0639756	Med21
A_52_P282987	0.0000046803852	-2.0628128	Yeats2
A_51_P432199	0.0014539076	-2.0625026	Sap30
A_51_P201661	0.00029501258	-2.0621426	Xrcc5
A_55_P2048454	0.000022247777	-2.0569155	Rps2
A_55_P2008874	0.0024010914	-2.0563421	Dnmt3b
A_66_P129873	0.0000089759105	-2.055466	Npm1
A_55_P2134800	0.00016274123	-2.0552568	Cinp
A_55_P2099479	0.00013365039	-2.0537808	H2afz
A_52_P485971	0.0000015697289	-2.0531187	Scap
A_66_P115757	0.00011414014	-2.0524423	Mthfd2l
A_52_P652212	0.0007848939	-2.050973	Psmd14
A_51_P450123	0.0001508207	-2.0492692	Mrpl36
A_55_P2007566	0.00030484624	-2.0433447	Trmt61b
A_55_P1957277	0.0000027479578	-2.0431297
A_66_P134739	0.0006889543	-2.0421972	Clpp
A_51_P342786	0.00005176886	-2.0401878	Mlh3
A_52_P471227	0.0069623864	-2.0380723	Ercc8
A_55_P2037111	0.0009350836	-2.0380127	Ran
A_55_P2181262	0.00023628584	-2.0353677	Gm5047
A_55_P2008176	0.005632344	-2.0352757	Zscan12
A_52_P456279	0.00017323752	-2.0317864	Cct8
A_51_P259415	0.00041025766	-2.029626	Tmem70
A_55_P2105794	0.0008726312	-2.0280316	Wdr61
A_55_P2161126	0.002106991	-2.0278463	Gm5303
A_55_P2001438	0.0000066349808	-2.0275888	Coq2
A_52_P490863	0.000055328095	-2.0269105	Nop10
A_55_P2052170	0.000072075265	-2.0266895	Gm6637
A_52_P346581	0.004650913	-2.0262601	Glt25d1
A_55_P1991075	0.0009149898	-2.026129	Lmf1
A_51_P435251	0.0035364826	-2.0259855	Cul4a
A_52_P256426	0.002361835	-2.024957	Gm9182
A_51_P140141	0.000268852	-2.0246835	Hspbp1
A_51_P122723	0.000092170914	-2.024545	Grpel1
A_66_P140976	0.0013251399	-2.0234292	Rpl15
A_52_P179729	0.0046550957	-2.0231328	Txnl4a
A_51_P269173	0.0083808815	-2.0192995	Alg9
A_51_P438527	0.002343949	-2.0186157	Cyb5r1
A_55_P2182392	0.0005234576	-2.0184004	Adat3
A_55_P1972118	0.000024514653	-2.0183017	Gm8520
A_52_P266530	0.0039656954	-2.0182943	Ide
A_55_P2028362	0.0003755474	-2.0171921	Gm6172
A_55_P2100120	0.00026449925	-2.0161738	Nme1
A_52_P90124	0.00014499895	-2.015737	Prep
A_52_P239707	0.0036998366	-2.013565	Nfyb
A_51_P121252	0.00022347417	-2.0105577	Ints4
A_66_P122415	0.00022963328	-2.0103438	Snhg6
A_55_P2145982	0.000495975	-2.0095236
A_51_P371174	0.0095669525	-2.009032	Bag3
A_51_P512629	0.000042314583	-2.0080059	Ttll5
A_51_P511800	0.0057936506	-2.0076716	Oma1
A_55_P2060498	0.000027387789	-2.0071099	Zfp553
A_65_P07561	0.0017359488	-2.006954	Tpd52l2
A_55_P2120021	0.00015230941	-2.0054471	Gm8587
A_55_P2137653	0.0009323478	-2.004163
A_51_P343309	0.0053936252	-2.0027475	Cmas
A_52_P361993	0.00016118742	-2.0009336	Fam164a
