# Supplementary material for: Increased expression of the thyroid hormone nuclear receptor TRα1 characterizes intestinal tumors with high Wnt activity
Source: Oncotarget. 2018 Jul 24;9(57):30979–96. doi: 10.18632/oncotarget.25741 (PMC6089551; doi:10.18632/oncotarget.25741)
Supplement: Supplementary file 3 [file oncotarget-09-30979-s003.xlsx]

## Sheet: Sequences
	Supplementary Table 6: Primers used for different analyses
	Primers used for RTqPCR						Primers used for qPCR after ChIP assay					Sh-RNA sequences against TRa1
	Gene symbol	Primers	Sequence	Remarks	Product length		DNA detected	Primers	Sequence	Product length			Sequence
	Acvr1c	Forward:	TAACCAACGGGAAAGAGCAG	Mouse	114		Wif1 (TRE)	Forward:	TAACCAACGGGAAAGAGCAG	100		Sh1	TTGAGGATCAGGAAGTCTAAA
		Reverse:	CTGTGAAGCAACATTCGGTTT					Reverse:	CTGTGAAGCAACATTCGGTTT			Sh2	TAGTCATTCTAACTGCACTTT
	Acvr2a	Forward:	ATGGCCTACCCTCCTGTACTT	Mouse	110		Wif1 Negative Control	Forward:	ATGGCCTACCCTCCTGTACTT	100
		Reverse:	CTTCCCCTTGCTTTCACTTCT					Reverse:	CTTCCCCTTGCTTTCACTTCT
	Aicda	Forward:	CTGCTACGTGGTGAAGAGGAG	Mouse	104		Cttnb1-TRE	Forward:	CTGCTACGTGGTGAAGAGGAG	236
		Reverse:	AGCGTAGGAACAACAATTCCA					Reverse:	AGCGTAGGAACAACAATTCCA
	Anxa10	Forward:	AGGATTCTCATCGCCAGAAGT	Mouse	117		sFRP2-TRE	Forward:	AGGATTCTCATCGCCAGAAGT	104
		Reverse:	CTCATAGTGCCCTGAAGCAAA					Reverse:	CTCATAGTGCCCTGAAGCAAA
	Cntn1	Forward:	GGCAACTACTCCTGCTTTGTG	Mouse	100		Rplp0 (36B4)	Forward:	TAAAAGATGTCCGCTCTCCTG	110
		Reverse:	ATGGCTTTGTTGTTCGTTCAG					Reverse:	TCCTTCAGCTCTTCTTTGCTC
	Cxcr5	Forward:	CCTTACCGGAACTCCTCTTTG	Mouse	100		Ppia	Forward:	CCACTGTCGCTTTTCGCCGC	109
		Reverse:	GCTCTAGTTTCCGCTTCGTTT					Reverse:	TGCAAACAGCTCGAAGGAGACGC
	Dtx1	Forward:	CCACTGCTACCTACCCAACAA	Mouse	149
		Reverse:	TCTTGTGGTGAATCTCGTTCC
	Dvl3	Forward:	GATTTCCACCTCTCCATCCAC	Mouse	150
		Reverse:	GTACAGCCAGTCCACCACATC
	Frzb	Forward:	GAGCGGATTTTCCTATGGATT	Human Mouse	133
		Reverse:	TTAGCCCGGATGACATAGTTG
	Fzd5	Forward:	TGTGTGTCACTGGGATTCTTG	Mouse	100
		Reverse:	CAGGGCCGGTAGTCTCATAGT
	Fzd6	Forward:	CTGCATCTAAGCCTGCAAAAG	Mouse	131
		Reverse:	TAAGGAGGACCAGCACTGAGA
	Hes5	Forward:	TTGTGTTTGCATTTCAGCAAG	Mouse	120
		Reverse:	GGCCCTGAAGAAAGTCCTCTAC
	Hey1	Forward:	GACTATCGGAGTTTGGGGTTT	Mouse	120
		Reverse:	GTTGTTGAGATGGGAGACCAG
	Jag2	Forward:	CTGGGTGGCAACTCCTTCTAC	Mouse	119
		Reverse:	GCGAACTGAAAGGGAATGAC
	Ltf	Forward:	GGACACTTCGTCCATACCTGA	Mouse	115
		Reverse:	TTGGGGAATCTATCCTTTTGG
	Mmp7	Forward:	ACCCTGTTCTGCTTTGTGTGT	Mouse	103
		Reverse:	AATTCTGAGCCTGTTCCCACT
	Notch1	Forward:	TGTGGTGCCTCCTAGAGAAAA	Mouse	132
		Reverse:	CTTTGGCAGTCAGGTGTTAGG
	Notch4	Forward:	ACCTTGGGTTCCTACCAGTGT	Mouse	147
		Reverse:	GCAGAGATGAAAGGTGGAGTG
	Nr5a2	Forward:	CAGCATCCCACACCTGATACT	Mouse	112
		Reverse:	TTGCCTGTTTCGGTTACTCTG
	Numb	Forward:	TTGTCCCTACCCAGTCCTACC	Mouse	106
		Reverse:	CCAAACACATTGGCTACCATC
	Rarb	Forward:	CCTTTGGAAATGGATGACACA	Mouse	127
		Reverse:	TTAGTGCTTCCAGCAGTGGTT
	Rarg	Forward:	GGGCAAGTACACCACGAACT	Mouse	149
		Reverse:	CAATGCTGAGCCCTGTAAAAC
	Ppib	Forward:	CACCAATGGCTCACAGTTCTT	Mouse	156
		Reverse:	ATGACATCCTTCAGTGGCTTG
	Serpina3n	Forward:	TGCGAAACTGTACCCTCTGAC	Mouse	113
		Reverse:	CTCATTTGGGGTTGGCTATCT
	Smo	Forward:	GCTGGAGTAGTCTGGTTCGTG	Mouse	112
		Reverse:	TGAGCAGGTGGAAATAGGATG
	Sox1	Forward:	TTTATACCGCAATCCCCTCTC	Mouse	142
		Reverse:	TCGCAACGCCTAAAATAAAAA
	Sox4	Forward:	CCACCCCCTCTTTGTATTCTC	Mouse	123
		Reverse:	ATGCTCCCCTAAGCTCAACAC
	Sox7	Forward:	ATTACTCCCATGCCACCTACC	Mouse	134
		Reverse:	CATGTCTCCCAGAAGTTCCAC
	Sox9	Forward:	AAGAAAGACCACCCCGATTAC	Mouse	124
		Reverse:	GCGCCTTGAAGATAGCATTAG
	Sox17	Forward:	GTAAAGGTGAAAGGCGAGGTG	Mouse	118
		Reverse:	CTTTGGCCCACACCATAAAG
	Sox21	Forward:	TGGTTTTCTTGTGCGATCTTC	Mouse	126
		Reverse:	TCCCTGGTTCAGGCTTTATTT
	Src	Forward:	CCAGGCTGAGGAGTGGTACTT	Mouse	112
		Reverse:	TGTGGTCTCACTCTCCCTCAC
	Tff1/Gm3090	Forward:	CATCCTGAGAGAACTGGCTACA	Mouse	105
		Reverse:	CCAGATCCAGCCACAGAATAG
	Trim29	Forward:	AAGGACACCAAGACAACCAAC	Mouse	149
		Reverse:	TCGACAGACTCCACAAACTGG
	Wif1	Forward:	ATGTATTTGCCCTCCTGGACT	Mouse	135
		Reverse:	GAGCACAGGTCTCCTTGGTAA
	Wnt3	Forward:	CTGGACCACATGCACCTAAA	Mouse	132
		Reverse:	GGAGGCACTGTCGTACTTGTC
	PPIB	Forward	ATGATCCAGGGCGGAGACTT	Human	100
		Reverse	GCCCGTAGTGCTTCAGTTTG
	SOX17	Forward	GCTTTCATGGTGTGGGCTAA	Human	187
		Reverse	TTGTAGTTGGGGTGGTCCTG
	TRa1	Forward	TGC CTT TAA CCT GGA TGA CAC	Human Mouse	240
		Reverse	TCG ACT TTC ATG TGG AGG AAG
	WIF1	Forward	TGTTCAAAGCCTGTCTGCGA	Human	122
		Reverse	GAGGCTGGCTTCGTACCTTT
